# Supplementary material for: Mechanical strain determines the site-specific localization of inflammation and tissue damage in arthritis
Source: Nat Commun. 2018 Nov 5;9:4613. doi: 10.1038/s41467-018-06933-4 (PMC6218475; doi:10.1038/s41467-018-06933-4)
Supplement: Supplementary file 5 — Supplementary Software 1 [file 41467_2018_6933_MOESM5_ESM.zip]

Archive with 45 entries (34 files):
- muizenvoet_v5/
- muizenvoet_v5/muizenvoet_X86_64_resolution.exe
- muizenvoet_v5/muizenvoet_X86_64_resolution_Data/
- muizenvoet_v5/muizenvoet_X86_64_resolution_Data/app.info
- muizenvoet_v5/muizenvoet_X86_64_resolution_Data/globalgamemanagers
- muizenvoet_v5/muizenvoet_X86_64_resolution_Data/globalgamemanagers.assets
- muizenvoet_v5/muizenvoet_X86_64_resolution_Data/level0
- muizenvoet_v5/muizenvoet_X86_64_resolution_Data/level0.resS
- muizenvoet_v5/muizenvoet_X86_64_resolution_Data/Managed/
- muizenvoet_v5/muizenvoet_X86_64_resolution_Data/Managed/Assembly-CSharp-firstpass.dll
- muizenvoet_v5/muizenvoet_X86_64_resolution_Data/Managed/Assembly-CSharp.dll
- muizenvoet_v5/muizenvoet_X86_64_resolution_Data/Managed/Assembly-UnityScript.dll
- muizenvoet_v5/muizenvoet_X86_64_resolution_Data/Managed/Mono.Security.dll
- muizenvoet_v5/muizenvoet_X86_64_resolution_Data/Managed/mscorlib.dll
- muizenvoet_v5/muizenvoet_X86_64_resolution_Data/Managed/System.Core.dll
- muizenvoet_v5/muizenvoet_X86_64_resolution_Data/Managed/System.dll
- muizenvoet_v5/muizenvoet_X86_64_resolution_Data/Managed/UnityEngine.dll
- muizenvoet_v5/muizenvoet_X86_64_resolution_Data/Managed/UnityEngine.dll.mdb
- muizenvoet_v5/muizenvoet_X86_64_resolution_Data/Managed/UnityEngine.Networking.dll
- muizenvoet_v5/muizenvoet_X86_64_resolution_Data/Managed/UnityEngine.UI.dll
- muizenvoet_v5/muizenvoet_X86_64_resolution_Data/Mono/
- muizenvoet_v5/muizenvoet_X86_64_resolution_Data/Mono/etc/
- muizenvoet_v5/muizenvoet_X86_64_resolution_Data/Mono/etc/mono/
- muizenvoet_v5/muizenvoet_X86_64_resolution_Data/Mono/etc/mono/1.0/
- muizenvoet_v5/muizenvoet_X86_64_resolution_Data/Mono/etc/mono/1.0/DefaultWsdlHelpGenerator.aspx
- muizenvoet_v5/muizenvoet_X86_64_resolution_Data/Mono/etc/mono/1.0/machine.config
- muizenvoet_v5/muizenvoet_X86_64_resolution_Data/Mono/etc/mono/2.0/
- muizenvoet_v5/muizenvoet_X86_64_resolution_Data/Mono/etc/mono/2.0/Browsers/
- muizenvoet_v5/muizenvoet_X86_64_resolution_Data/Mono/etc/mono/2.0/Browsers/Compat.browser
- muizenvoet_v5/muizenvoet_X86_64_resolution_Data/Mono/etc/mono/2.0/DefaultWsdlHelpGenerator.aspx
- muizenvoet_v5/muizenvoet_X86_64_resolution_Data/Mono/etc/mono/2.0/machine.config
- muizenvoet_v5/muizenvoet_X86_64_resolution_Data/Mono/etc/mono/2.0/settings.map
- muizenvoet_v5/muizenvoet_X86_64_resolution_Data/Mono/etc/mono/2.0/web.config
- muizenvoet_v5/muizenvoet_X86_64_resolution_Data/Mono/etc/mono/browscap.ini
- muizenvoet_v5/muizenvoet_X86_64_resolution_Data/Mono/etc/mono/config
- muizenvoet_v5/muizenvoet_X86_64_resolution_Data/Mono/etc/mono/mconfig/
- muizenvoet_v5/muizenvoet_X86_64_resolution_Data/Mono/etc/mono/mconfig/config.xml
- muizenvoet_v5/muizenvoet_X86_64_resolution_Data/Mono/mono.dll
- muizenvoet_v5/muizenvoet_X86_64_resolution_Data/Mono/MonoPosixHelper.dll
- muizenvoet_v5/muizenvoet_X86_64_resolution_Data/output_log.txt
- muizenvoet_v5/muizenvoet_X86_64_resolution_Data/Resources/
- muizenvoet_v5/muizenvoet_X86_64_resolution_Data/Resources/unity default resources
- muizenvoet_v5/muizenvoet_X86_64_resolution_Data/Resources/unity_builtin_extra
- muizenvoet_v5/muizenvoet_X86_64_resolution_Data/sharedassets0.assets
- muizenvoet_v5/muizenvoet_X86_64_resolution_Data/sharedassets0.assets.resS
