# Supplementary material for: Mechanical strain determines the site-specific localization of inflammation and tissue damage in arthritis
Source: Nat Commun. 2018 Nov 5;9:4613. doi: 10.1038/s41467-018-06933-4 (PMC6218475; doi:10.1038/s41467-018-06933-4)
Supplement: Supplementary file 5 — Supplementary Software 1 [file 41467_2018_6933_MOESM5_ESM.zip › muizenvoet_v5/muizenvoet_X86_64_resolution_Data/Mono/etc/mono/2.0/settings.map]

<?xml version="1.0" encoding="utf-8" ?>
<settingsMap>
  <map sectionType="System.Web.Configuration.MembershipSection, System.Web, Version=2.0.0.0, Culture=neutral, PublicKeyToken=b03f5f7f11d50a3a"
       mapperType="Mono.Web.Util.MembershipSectionMapper, Mono.Web, Version=2.0.0.0, Culture=neutral, PublicKeyToken=0738eb9f132ed756"
       platform="Unix">

    <!-- The 'what' tag specifies which region of the section to modify. The 'value' attribute value is mapper-specific and is not defined here. It can be
         any expression understood by the mapper to designate the section region to modify.
    -->
    <what value="providers">
      <!-- 'what' can contain any number of occurrences of any three elements:
              replace - replace the designated region
	      add - add a new entry to the region
	      clear - clear the region
	      remove - remove the designatedregion

              The attributes to any of the above are freeform and are not processed by the mapper manager. They are stored verbatim for the
	      mapper to peruse.
      -->
      <replace name="AspNetSqlMembershipProvider" 
	       type="System.Web.Security.SqliteMembershipProvider, System.Web, Version=2.0.0.0, Culture=neutral, PublicKeyToken=b03f5f7f11d50a3a" 
	       connectionStringName="LocalSqliteServer" />
    </what>
  </map>

  <map sectionType="System.Web.Configuration.RoleManagerSection, System.Web, Version=2.0.0.0, Culture=neutral, PublicKeyToken=b03f5f7f11d50a3a"
       mapperType="Mono.Web.Util.RoleManagerSectionMapper, Mono.Web, Version=2.0.0.0, Culture=neutral, PublicKeyToken=0738eb9f132ed756"
       platform="Unix">

    <!-- The 'what' tag specifies which region of the section to modify. The 'value' attribute value is mapper-specific and is not defined here. It can be
         any expression understood by the mapper to designate the section region to modify.
    -->
    <what value="providers">
      <!-- 'what' can contain any number of occurrences of any three elements:
              replace - replace the designated region
	      add - add a new entry to the region
	      clear - clear the region
	      remove - remove the designatedregion

              The attributes to any of the above are freeform and are not processed by the mapper manager. They are stored verbatim for the
	      mapper to peruse.
      -->
      <replace name="AspNetSqlRoleProvider" 
	       type="System.Web.Security.SqliteRoleProvider, System.Web, Version=2.0.0.0, Culture=neutral, PublicKeyToken=b03f5f7f11d50a3a" 
	       connectionStringName="LocalSqliteServer" />
    </what>
  </map>
</settingsMap>
