# Supplementary material for: Mechanical strain determines the site-specific localization of inflammation and tissue damage in arthritis
Source: Nat Commun. 2018 Nov 5;9:4613. doi: 10.1038/s41467-018-06933-4 (PMC6218475; doi:10.1038/s41467-018-06933-4)
Supplement: Supplementary file 5 — Supplementary Software 1 [file 41467_2018_6933_MOESM5_ESM.zip › muizenvoet_v5/muizenvoet_X86_64_resolution_Data/Mono/etc/mono/browscap.ini]

;;; Provided courtesy of http://browsers.garykeith.com
;;; Created on Wednesday, June 17, 2009 at 6:30 AM GMT

[GJK_Browscap_Version]
Version=4476
Released=Wed, 17 Jun 2009 06:30:21 -0000

;;;;;;;;;;;;;;;;;;;;;;;;;;;;;;;;;;;;;;;; DefaultProperties

[DefaultProperties]
Browser=DefaultProperties
Version=0
MajorVer=0
MinorVer=0
Platform=unknown
Alpha=false
Beta=false
Win16=false
Win32=false
Win64=false
Frames=false
IFrames=false
Tables=false
Cookies=false
BackgroundSounds=false
CDF=false
VBScript=false
JavaApplets=false
JavaScript=false
ActiveXControls=false
isBanned=false
isMobileDevice=false
isSyndicationReader=false
Crawler=false
CssVersion=0
supportsCSS=false
AOL=false
aolVersion=0
ECMAScriptVersion=0.0
W3CDOMVersion=0.0

;;;;;;;;;;;;;;;;;;;;;;;;;;;;;;;;;;;;;;;; Ask

[Ask]
Parent=DefaultProperties
Browser=Ask
Frames=true
Tables=true
Crawler=true

[Mozilla/?.0 (compatible; Ask Jeeves/Teoma*)]
Parent=Ask
Browser=Teoma

[Mozilla/2.0 (compatible; Ask Jeeves)]
Parent=Ask
Browser=AskJeeves

;;;;;;;;;;;;;;;;;;;;;;;;;;;;;;;;;;;;;;;; Baidu

[Baidu]
Parent=DefaultProperties
Browser=Baidu
Frames=true
Tables=true
Crawler=true

[BaiduImageSpider*]
Parent=Baidu
Browser=BaiduImageSpider

[Baiduspider*]
Parent=Baidu
Browser=BaiDu

;;;;;;;;;;;;;;;;;;;;;;;;;;;;;;;;;;;;;;;; Google

[Google]
Parent=DefaultProperties
Browser=Google
Frames=true
IFrames=true
Tables=true
JavaScript=true
Crawler=true

[* (compatible; Googlebot-Mobile/2.1; *http://www.google.com/bot.html)]
Parent=Google
Browser=Googlebot-Mobile
Frames=false
IFrames=false
Tables=false

[*Google Wireless Transcoder*]
Parent=Google
Browser=Google Wireless Transcoder

[AdsBot-Google (?http://www.google.com/adsbot.html)]
Parent=Google
Browser=AdsBot-Google

[Feedfetcher-Google-iGoogleGadgets;*]
Parent=Google
Browser=iGoogleGadgets
isBanned=true
isSyndicationReader=true

[Feedfetcher-Google;*]
Parent=Google
Browser=Feedfetcher-Google
isBanned=true
isSyndicationReader=true

[Google OpenSocial agent (http://www.google.com/feedfetcher.html)]
Parent=Google
Browser=Google OpenSocial

[Google-Site-Verification/1.0]
Parent=Google
Browser=Google-Site-Verification

[Google-Sitemaps/*]
Parent=Google
Browser=Google-Sitemaps

[Googlebot-Image/*]
Parent=Google
Browser=Googlebot-Image
CDF=true

[googlebot-urlconsole]
Parent=Google
Browser=googlebot-urlconsole

[Googlebot-Video/1.0]
Parent=Google
Browser=Google-Video

[Googlebot/2.1 (?http://www.google.com/bot.html)]
Parent=Google
Browser=Googlebot

[Googlebot/2.1 (?http://www.googlebot.com/bot.html)]
Parent=Google
Browser=Googlebot

[Googlebot/Test*]
Parent=Google
Browser=Googlebot/Test

[gsa-crawler*]
Parent=Google
Browser=Google Search Appliance
isBanned=true

[Mediapartners-Google*]
Parent=Google
Browser=Mediapartners-Google

[Mozilla/4.0 (compatible; Google Desktop)]
Parent=Google
Browser=Google Desktop

[Mozilla/4.0 (compatible; GoogleToolbar*)]
Parent=Google
Browser=Google Toolbar
isBanned=true

[Mozilla/5.0 (compatible; Google Keyword Tool;*)]
Parent=Google
Browser=Google Keyword Tool

[Mozilla/5.0 (compatible; Googlebot/2.1; ?http://www.google.com/bot.html)]
Parent=Google
Browser=Google Webmaster Tools

;;;;;;;;;;;;;;;;;;;;;;;;;;;;;;;;;;;;;;;; Inktomi

[Inktomi]
Parent=DefaultProperties
Browser=Inktomi
Frames=true
Tables=true
Crawler=true

[* (compatible;YahooSeeker/M1A1-R2D2; *)]
Parent=Inktomi
Browser=YahooSeeker-Mobile
Frames=false
Tables=false

[Mozilla/4.0]
Parent=Inktomi

[Mozilla/4.0 (compatible; MSIE 5.0; Windows NT)]
Parent=Inktomi
Win32=true

[Mozilla/4.0 (compatible; Yahoo Japan; for robot study; kasugiya)]
Parent=Inktomi
Browser=Yahoo! RobotStudy
isBanned=true

[Mozilla/5.0 (compatible; BMC/1.0 (Y!J-AGENT))]
Parent=Inktomi
Browser=Y!J-AGENT/BMC

[Mozilla/5.0 (compatible; BMF/1.0 (Y!J-AGENT))]
Parent=Inktomi
Browser=Y!J-AGENT/BMF

[Mozilla/5.0 (compatible; BMI/1.0 (Y!J-AGENT; 1.0))]
Parent=Inktomi
Browser=Y!J-AGENT/BMI

[Mozilla/5.0 (compatible; Yahoo! DE Slurp; http://help.yahoo.com/help/us/ysearch/slurp)]
Parent=Inktomi
Browser=Yahoo! Directory Engine

[Mozilla/5.0 (compatible; Yahoo! Slurp China; http://misc.yahoo.com.cn/help.html)]
Parent=Inktomi
Browser=Yahoo! Slurp China

[Mozilla/5.0 (compatible; Yahoo! Slurp/3.0; http://help.yahoo.com/help/us/ysearch/slurp)]
Parent=Inktomi
Browser=Yahoo! Slurp
Version=3.0
MajorVer=3
MinorVer=0

[Mozilla/5.0 (compatible; Yahoo! Slurp; http://help.yahoo.com/help/us/ysearch/slurp)]
Parent=Inktomi
Browser=Yahoo! Slurp

[Mozilla/5.0 (compatible; Yahoo! Verifier/1.1)]
Parent=Inktomi
Browser=Yahoo! Verifier
Version=1.1
MajorVer=1
MinorVer=1

[Mozilla/5.0 (Slurp/cat; slurp@inktomi.com; http://www.inktomi.com/slurp.html)]
Parent=Inktomi
Browser=Slurp/cat

[Mozilla/5.0 (Slurp/si; slurp@inktomi.com; http://www.inktomi.com/slurp.html)]
Parent=Inktomi

[Mozilla/5.0 (Yahoo-MMCrawler/4.0; mailto:vertical-crawl-support@yahoo-inc.com)]
Parent=Inktomi
Browser=Yahoo-MMCrawler
Version=4.0
MajorVer=4
MinorVer=0

[Scooter/*]
Parent=Inktomi
Browser=Scooter

[Scooter/3.3Y!CrawlX]
Parent=Inktomi
Browser=Scooter/3.3Y!CrawlX
Version=3.3
MajorVer=3
MinorVer=3

[slurp]
Parent=Inktomi
Browser=slurp

[Y!J-BSC/1.0*]
Parent=Inktomi
Browser=Y!J-BSC
Version=1.0
MajorVer=1
MinorVer=0
isBanned=true

[Y!J-SRD/1.0]
Parent=Inktomi
Browser=Y!J-SRD
Version=1.0
MajorVer=1
MinorVer=0

[Yahoo Mindset]
Parent=Inktomi
Browser=Yahoo Mindset

[Yahoo Pipes*]
Parent=Inktomi
Browser=Yahoo Pipes

[Yahoo! Mindset]
Parent=Inktomi
Browser=Yahoo! Mindset

[Yahoo! Slurp/Site Explorer]
Parent=Inktomi
Browser=Yahoo! Site Explorer

[Yahoo-Blogs/*]
Parent=Inktomi
Browser=Yahoo-Blogs

[Yahoo-MMAudVid*]
Parent=Inktomi
Browser=Yahoo-MMAudVid

[Yahoo-MMCrawler*]
Parent=Inktomi
Browser=Yahoo-MMCrawler
isBanned=true

[YahooFeedSeeker*]
Parent=Inktomi
Browser=YahooFeedSeeker
isSyndicationReader=true
Crawler=false

[YahooSeeker/*]
Parent=Inktomi
Browser=YahooSeeker
isMobileDevice=true

[YahooSeeker/CafeKelsa (compatible; Konqueror/3.2; FreeBSD*) (KHTML, like Gecko)]
Parent=Inktomi
Browser=YahooSeeker/CafeKelsa

[YahooSeeker/CafeKelsa-dev (compatible; Konqueror/3.2; FreeBSD*) (KHTML, like Gecko)]
Parent=Inktomi

[YahooVideoSearch*]
Parent=Inktomi
Browser=YahooVideoSearch

[YahooYSMcm*]
Parent=Inktomi
Browser=YahooYSMcm

;;;;;;;;;;;;;;;;;;;;;;;;;;;;;;;;;;;;;;;; MSN

[MSN]
Parent=DefaultProperties
Browser=MSN
Frames=true
Tables=true
Crawler=true

[adidxbot/1.1 (?http://search.msn.com/msnbot.htm)]
Parent=MSN
Browser=adidxbot

[librabot/1.0 (*)]
Parent=MSN
Browser=librabot

[llssbot/1.0]
Parent=MSN
Browser=llssbot
Version=1.0
MajorVer=1
MinorVer=0

[MSMOBOT/1.1*]
Parent=MSN
Browser=msnbot-mobile
Version=1.1
MajorVer=1
MinorVer=1

[MSNBot-Academic/1.0*]
Parent=MSN
Browser=MSNBot-Academic
Version=1.0
MajorVer=1
MinorVer=0

[msnbot-media/1.0*]
Parent=MSN
Browser=msnbot-media
Version=1.0
MajorVer=1
MinorVer=0

[msnbot-media/1.1*]
Parent=MSN
Browser=msnbot-media
Version=1.1
MajorVer=1
MinorVer=1

[MSNBot-News/1.0*]
Parent=MSN
Browser=MSNBot-News
Version=1.0
MajorVer=1
MinorVer=0

[MSNBot-NewsBlogs/1.0*]
Parent=MSN
Browser=MSNBot-NewsBlogs
Version=1
MajorVer=1
MinorVer=0

[msnbot-products]
Parent=MSN
Browser=msnbot-products

[msnbot-webmaster/1.0 (*http://search.msn.com/msnbot.htm)]
Parent=MSN
Browser=msnbot-webmaster tools

[msnbot/1.0*]
Parent=MSN
Browser=msnbot
Version=1.0
MajorVer=1
MinorVer=0

[msnbot/1.1*]
Parent=MSN
Browser=msnbot
Version=1.1
MajorVer=1
MinorVer=1

[msnbot/2.0b*]
Parent=MSN
Version=2.0
MajorVer=2
MinorVer=0
Beta=true

[MSR-ISRCCrawler]
Parent=MSN
Browser=MSR-ISRCCrawler

[renlifangbot/1.0 (?http://search.msn.com/msnbot.htm)]
Parent=MSN
Browser=renlifangbot

[T-Mobile Dash Mozilla/4.0 (*) MSNBOT-MOBILE/1.1 (*)]
Parent=MSN
Browser=msnbot-mobile

;;;;;;;;;;;;;;;;;;;;;;;;;;;;;;;;;;;;;;;; Yahoo

[Yahoo]
Parent=DefaultProperties
Browser=Yahoo
Frames=true
Tables=true
Crawler=true

[Mozilla/4.0 (compatible; Y!J; for robot study*)]
Parent=Yahoo
Browser=Y!J

[Mozilla/5.0 (Yahoo-Test/4.0*)]
Parent=Yahoo
Browser=Yahoo-Test
Version=4.0
MajorVer=4
MinorVer=0

[mp3Spider cn-search-devel at yahoo-inc dot com]
Parent=Yahoo
Browser=Yahoo! Media
isBanned=true

[My Browser]
Parent=Yahoo
Browser=Yahoo! My Browser

[Y!OASIS/*]
Parent=Yahoo
Browser=Y!OASIS
isBanned=true

[YahooYSMcm/2.0.0]
Parent=Yahoo
Browser=YahooYSMcm
Version=2.0
MajorVer=2
MinorVer=0
isBanned=true

[YRL_ODP_CRAWLER]
Parent=Yahoo
Browser=YRL_ODP_CRAWLER
isBanned=true

;;;;;;;;;;;;;;;;;;;;;;;;;;;;;;;;;;;;;;;; Yandex

[Yandex]
Parent=DefaultProperties
Browser=Yandex
Frames=true
IFrames=true
Tables=true
Cookies=true
Crawler=true

[Mozilla/4.0 (compatible; MSIE 5.0; YANDEX)]
Parent=Yandex

[Mozilla/5.0 (Windows; U; Windows NT 5.2; en-US; rv:1.9) Gecko VisualParser/3.0]
Parent=Yandex
Browser=VisualParser
isBanned=true

[YaDirectBot/*]
Parent=Yandex
Browser=YaDirectBot

[Yandex/*]
Parent=Yandex

[YandexBlog/*]
Parent=Yandex
Browser=YandexBlog
isSyndicationReader=true

[YandexSomething/*]
Parent=Yandex
Browser=YandexSomething
isSyndicationReader=true

;;;;;;;;;;;;;;;;;;;;;;;;;;;;;;;;;;;;;;;; Best of the Web

[Best of the Web]
Parent=DefaultProperties
Browser=Best of the Web
Frames=true
Tables=true

[Mozilla/4.0 (compatible; BOTW Feed Grabber; *http://botw.org)]
Parent=Best of the Web
Browser=BOTW Feed Grabber
isSyndicationReader=true
Crawler=false

[Mozilla/4.0 (compatible; BOTW Spider; *http://botw.org)]
Parent=Best of the Web
Browser=BOTW Spider
isBanned=true

;;;;;;;;;;;;;;;;;;;;;;;;;;;;;;;;;;;;;;;; Boitho

[Boitho]
Parent=DefaultProperties
Browser=Boitho
Frames=true
Tables=true
Crawler=true

[boitho.com-dc/*]
Parent=Boitho
Browser=boitho.com-dc

[boitho.com-robot/*]
Parent=Boitho
Browser=boitho.com-robot

;;;;;;;;;;;;;;;;;;;;;;;;;;;;;;;;;;;;;;;; Convera

[Convera]
Parent=DefaultProperties
Browser=Convera
Frames=true
Tables=true
Crawler=true

[ConveraCrawler/*]
Parent=Convera
Browser=ConveraCrawler

[ConveraMultiMediaCrawler/0.1*]
Parent=Convera
Browser=ConveraMultiMediaCrawler
Version=0.1
MajorVer=0
MinorVer=1

[CrawlConvera*]
Parent=Convera
Browser=CrawlConvera

;;;;;;;;;;;;;;;;;;;;;;;;;;;;;;;;;;;;;;;; DotBot

[DotBot]
Parent=DefaultProperties
Browser=DotBot
Frames=true
Tables=true
isBanned=true
Crawler=true

[DotBot/* (http://www.dotnetdotcom.org/*)]
Parent=DotBot

[Mozilla/5.0 (compatible; DotBot/*; http://www.dotnetdotcom.org/*)]
Parent=DotBot

;;;;;;;;;;;;;;;;;;;;;;;;;;;;;;;;;;;;;;;; Entireweb

[Entireweb]
Parent=DefaultProperties
Browser=Entireweb
Frames=true
IFrames=true
Tables=true
isBanned=true
Crawler=true

[Mozilla/4.0 (compatible; SpeedySpider; www.entireweb.com)]
Parent=Entireweb

[Speedy Spider (*Beta/*)]
Parent=Entireweb

[Speedy?Spider?(http://www.entireweb.com*)]
Parent=Entireweb

;;;;;;;;;;;;;;;;;;;;;;;;;;;;;;;;;;;;;;;; Envolk

[Envolk]
Parent=DefaultProperties
Browser=Envolk
Frames=true
IFrames=true
Tables=true
isBanned=true
Crawler=true

[envolk/* (?http://www.envolk.com/envolk*)]
Parent=Envolk

[envolk?ITS?spider/* (?http://www.envolk.com/envolk*)]
Parent=Envolk

;;;;;;;;;;;;;;;;;;;;;;;;;;;;;;;;;;;;;;;; Exalead

[Exalead]
Parent=DefaultProperties
Browser=Exalead
Frames=true
Tables=true
isBanned=true
Crawler=true

[Exabot-Images/1.0]
Parent=Exalead
Browser=Exabot-Images
Version=1.0
MajorVer=1
MinorVer=0

[Exabot-Test/*]
Parent=Exalead
Browser=Exabot-Test

[Exabot/2.0]
Parent=Exalead
Browser=Exabot

[Exabot/3.0]
Parent=Exalead
Browser=Exabot
Version=3.0
MajorVer=3
MinorVer=0
Platform=Liberate

[Exalead NG/*]
Parent=Exalead
Browser=Exalead NG
isBanned=true

[Mozilla/5.0 (compatible; Exabot-Images/3.0;*)]
Parent=Exalead
Browser=Exabot-Images

[Mozilla/5.0 (compatible; Exabot/3.0 (BiggerBetter/tests);*)]
Parent=Exalead
Browser=Exabot/BiggerBetter/tests

[Mozilla/5.0 (compatible; Exabot/3.0;*)]
Parent=Exalead
Browser=Exabot
isBanned=false

[Mozilla/5.0 (compatible; NGBot/*)]
Parent=Exalead

[ng/*]
Parent=Exalead
Browser=Exalead Previewer
Version=1.0
MajorVer=1
MinorVer=0
isBanned=true

;;;;;;;;;;;;;;;;;;;;;;;;;;;;;;;;;;;;;;;; Fast/AllTheWeb

[Fast/AllTheWeb]
Parent=DefaultProperties
Browser=Fast/AllTheWeb
Alpha=true
Beta=true
Win16=true
Win32=true
Win64=true
Frames=true
IFrames=true
Tables=true
Cookies=true
BackgroundSounds=true
CDF=true
VBScript=true
JavaApplets=true
JavaScript=true
ActiveXControls=true
isBanned=true
isMobileDevice=true
isSyndicationReader=true
Crawler=true

[*FAST Enterprise Crawler*]
Parent=Fast/AllTheWeb
Browser=FAST Enterprise Crawler

[FAST Data Search Document Retriever/4.0*]
Parent=Fast/AllTheWeb
Browser=FAST Data Search Document Retriever

[FAST MetaWeb Crawler (helpdesk at fastsearch dot com)]
Parent=Fast/AllTheWeb
Browser=FAST MetaWeb Crawler

[Fast PartnerSite Crawler*]
Parent=Fast/AllTheWeb
Browser=FAST PartnerSite

[FAST-WebCrawler/*]
Parent=Fast/AllTheWeb
Browser=FAST-WebCrawler

[FAST-WebCrawler/*/FirstPage*]
Parent=Fast/AllTheWeb
Browser=FAST-WebCrawler/FirstPage

[FAST-WebCrawler/*/Fresh*]
Parent=Fast/AllTheWeb
Browser=FAST-WebCrawler/Fresh

[FAST-WebCrawler/*/PartnerSite*]
Parent=Fast/AllTheWeb
Browser=FAST PartnerSite

[FAST-WebCrawler/*?Multimedia*]
Parent=Fast/AllTheWeb
Browser=FAST-WebCrawler/Multimedia

[FastSearch Web Crawler for*]
Parent=Fast/AllTheWeb
Browser=FastSearch Web Crawler

;;;;;;;;;;;;;;;;;;;;;;;;;;;;;;;;;;;;;;;; Gigabot

[Gigabot]
Parent=DefaultProperties
Browser=Gigabot
Frames=true
IFrames=true
Tables=true
Crawler=true

[Gigabot*]
Parent=Gigabot

[GigabotSiteSearch/*]
Parent=Gigabot
Browser=GigabotSiteSearch

;;;;;;;;;;;;;;;;;;;;;;;;;;;;;;;;;;;;;;;; Ilse

[Ilse]
Parent=DefaultProperties
Browser=Ilse
Frames=true
Tables=true
Crawler=true

[IlseBot/*]
Parent=Ilse

[INGRID/?.0*]
Parent=Ilse
Browser=Ilse

[Mozilla/3.0 (INGRID/*]
Parent=Ilse
Browser=Ilse

;;;;;;;;;;;;;;;;;;;;;;;;;;;;;;;;;;;;;;;; iVia Project

[iVia Project]
Parent=DefaultProperties
Browser=iVia Project
Frames=true
IFrames=true
Tables=true
Crawler=true

[DataFountains/DMOZ Downloader*]
Parent=iVia Project
Browser=DataFountains/DMOZ Downloader
isBanned=true

[DataFountains/DMOZ Feature Vector Corpus Creator*]
Parent=iVia Project
Browser=DataFountains/DMOZ Feature Vector Corpus

;;;;;;;;;;;;;;;;;;;;;;;;;;;;;;;;;;;;;;;; Jayde Online

[Jayde Online]
Parent=DefaultProperties
Browser=Jayde Online
Frames=true
Tables=true
Crawler=true

[ExactSeek Crawler/*]
Parent=Jayde Online
Browser=ExactSeek Crawler

[exactseek-pagereaper-* (crawler@exactseek.com)]
Parent=Jayde Online
Browser=exactseek-pagereaper
isBanned=true

[exactseek.com]
Parent=Jayde Online
Browser=exactseek.com

[Jayde Crawler*]
Parent=Jayde Online
Browser=Jayde Crawler

;;;;;;;;;;;;;;;;;;;;;;;;;;;;;;;;;;;;;;;; Lycos

[Lycos]
Parent=DefaultProperties
Browser=Lycos
Frames=true
Tables=true
Crawler=true

[Lycos*]
Parent=Lycos
Browser=Lycos

[Lycos-Proxy]
Parent=Lycos
Browser=Lycos-Proxy

[Lycos-Spider_(modspider)]
Parent=Lycos
Browser=Lycos-Spider_(modspider)

[Lycos-Spider_(T-Rex)]
Parent=Lycos
Browser=Lycos-Spider_(T-Rex)

;;;;;;;;;;;;;;;;;;;;;;;;;;;;;;;;;;;;;;;; Naver

[Naver]
Parent=DefaultProperties
Browser=Naver
isBanned=true
Crawler=true

[Cowbot-* (NHN Corp*naver.com)]
Parent=Naver
Browser=Naver Cowbot

[Mozilla/4.0 (compatible; NaverBot/*; *)]
Parent=Naver

[Mozilla/4.0 (compatible; NaverBot/*; nhnbot@naver.com)]
Parent=Naver
Browser=Naver NaverBot

[NaverBot-* (NHN Corp*naver.com)]
Parent=Naver
Browser=Naver NHN Corp

[Yeti/*]
Parent=Naver
Browser=Yeti

;;;;;;;;;;;;;;;;;;;;;;;;;;;;;;;;;;;;;;;; Snap

[Snap]
Parent=DefaultProperties
Browser=Snap
isBanned=true
Crawler=true

[Mozilla/5.0 (SnapPreviewBot) Gecko/* Firefox/*]
Parent=Snap

[Snapbot/*]
Parent=Snap

;;;;;;;;;;;;;;;;;;;;;;;;;;;;;;;;;;;;;;;; Sogou

[Sogou]
Parent=DefaultProperties
Browser=Sogou
Frames=true
Tables=true
isBanned=true
Crawler=true

[shaboyi spider]
Parent=Sogou
Browser=Sogou/Shaboyi Spider

[Sogou develop spider/*]
Parent=Sogou
Browser=Sogou Develop Spider

[Sogou head spider*]
Parent=Sogou
Browser=Sogou/HEAD Spider

[sogou js robot(*)]
Parent=Sogou

[Sogou Orion spider/*]
Parent=Sogou
Browser=Sogou Orion spider

[Sogou Pic Agent]
Parent=Sogou
Browser=Sogou/Image Crawler

[Sogou Pic Spider]
Parent=Sogou
Browser=Sogou Pic Spider

[Sogou Push Spider/*]
Parent=Sogou
Browser=Sogou Push Spider

[sogou spider]
Parent=Sogou
Browser=Sogou/Spider

[sogou web spider*]
Parent=Sogou
Browser=sogou web spider

[Sogou-Test-Spider/*]
Parent=Sogou
Browser=Sogou-Test-Spider

;;;;;;;;;;;;;;;;;;;;;;;;;;;;;;;;;;;;;;;; YodaoBot

[YodaoBot]
Parent=DefaultProperties
Browser=YodaoBot
Frames=true
IFrames=true
Tables=true
isBanned=true
Crawler=true

[Mozilla/5.0 (compatible; YodaoBot/1.*)]
Parent=YodaoBot

[Mozilla/5.0 (compatible;YodaoBot-Image/1.*)]
Parent=YodaoBot
Browser=YodaoBot-Image

[WAP_Browser/5.0 (compatible; YodaoBot/1.*)]
Parent=YodaoBot

[YodaoBot/1.* (*)]
Parent=YodaoBot

[Best Whois (http://www.bestwhois.net/)]
Parent=DNS Tools
Browser=Best Whois

[DNSGroup/*]
Parent=DNS Tools
Browser=DNS Group Crawler

[NG-Search/*]
Parent=Exalead
Browser=NG-SearchBot

[TouchStone]
Parent=Feeds Syndicators
Browser=TouchStone
isSyndicationReader=true

;;;;;;;;;;;;;;;;;;;;;;;;;;;;;;;;;;;;;;;; General Crawlers

[General Crawlers]
Parent=DefaultProperties
Browser=General Crawlers
Crawler=true

[A .NET Web Crawler]
Parent=General Crawlers
isBanned=true

[BabalooSpider/1.*]
Parent=General Crawlers
Browser=BabalooSpider

[BilgiBot/*]
Parent=General Crawlers
Browser=BilgiBot
isBanned=true

[bot/* (bot; *bot@bot.bot)]
Parent=General Crawlers
Browser=bot
isBanned=true

[CyberPatrol*]
Parent=General Crawlers
Browser=CyberPatrol
isBanned=true

[Cynthia 1.0]
Parent=General Crawlers
Browser=Cynthia
Version=1.0
MajorVer=1
MinorVer=0

[ddetailsbot (http://www.displaydetails.com)]
Parent=General Crawlers
Browser=ddetailsbot

[DomainCrawler/1.0 (info@domaincrawler.com; http://www.domaincrawler.com/domains/view/*)]
Parent=General Crawlers
Browser=DomainCrawler

[DomainsBotBot/1.*]
Parent=General Crawlers
Browser=DomainsBotBot
isBanned=true

[DomainsDB.net MetaCrawler*]
Parent=General Crawlers
Browser=DomainsDB

[Drupal (*)]
Parent=General Crawlers
Browser=Drupal

[Dumbot (version *)*]
Parent=General Crawlers
Browser=Dumbfind

[EuripBot/*]
Parent=General Crawlers
Browser=Europe Internet Portal

[eventax/*]
Parent=General Crawlers
Browser=eventax

[FANGCrawl/*]
Parent=General Crawlers
Browser=Safe-t.net Web Filtering Service
isBanned=true

[favorstarbot/*]
Parent=General Crawlers
Browser=favorstarbot
isBanned=true

[FollowSite.com (*)]
Parent=General Crawlers
Browser=FollowSite
isBanned=true

[Gaisbot*]
Parent=General Crawlers
Browser=Gaisbot

[Healthbot/Health_and_Longevity_Project_(HealthHaven.com) ]
Parent=General Crawlers
Browser=Healthbot
isBanned=true

[hitcrawler_0.*]
Parent=General Crawlers
Browser=hitcrawler
isBanned=true

[htdig/*]
Parent=General Crawlers
Browser=ht://Dig

[http://hilfe.acont.de/bot.html ACONTBOT]
Parent=General Crawlers
Browser=ACONTBOT
isBanned=true

[JetBrains*]
Parent=General Crawlers
Browser=Omea Pro

[KakleBot - www.kakle.com/0.1]
Parent=General Crawlers
Browser=KakleBot

[KBeeBot/0.*]
Parent=General Crawlers
Browser=KBeeBot
isBanned=true

[Keyword Density/*]
Parent=General Crawlers
Browser=Keyword Density

[LetsCrawl.com/1.0*]
Parent=General Crawlers
Browser=LetsCrawl.com
isBanned=true

[Lincoln State Web Browser]
Parent=General Crawlers
Browser=Lincoln State Web Browser
isBanned=true

[Links4US-Crawler,*]
Parent=General Crawlers
Browser=Links4US-Crawler
isBanned=true

[Lorkyll *.* -- lorkyll@444.net]
Parent=General Crawlers
Browser=Lorkyll
isBanned=true

[Lsearch/sondeur]
Parent=General Crawlers
Browser=Lsearch/sondeur
isBanned=true

[LucidMedia ClickSense/4.?]
Parent=General Crawlers
Browser=LucidMedia-ClickSense
isBanned=true

[MapoftheInternet.com?(?http://MapoftheInternet.com)]
Parent=General Crawlers
Browser=MapoftheInternet
isBanned=true

[Marvin v0.3]
Parent=General Crawlers
Browser=MedHunt
Version=0.3
MajorVer=0
MinorVer=3

[masidani_bot_v0.6*]
Parent=General Crawlers
Browser=masidani_bot

[Metaspinner/0.01 (Metaspinner; http://www.meta-spinner.de/; support@meta-spinner.de/)]
Parent=General Crawlers
Browser=Metaspinner/0.01
Version=0.01
MajorVer=0
MinorVer=01

[metatagsdir/*]
Parent=General Crawlers
Browser=metatagsdir
isBanned=true

[Microsoft Windows Network Diagnostics]
Parent=General Crawlers
Browser=Microsoft Windows Network Diagnostics
isBanned=true

[Miva (AlgoFeedback@miva.com)]
Parent=General Crawlers
Browser=Miva

[moget/*]
Parent=General Crawlers
Browser=Goo

[Mozdex/0.7.2*]
Parent=General Crawlers
Browser=Mozdex

[Mozilla Compatible (MS IE 3.01 WinNT)]
Parent=General Crawlers
isBanned=true

[Mozilla/* (compatible; WebCapture*)]
Parent=General Crawlers
Browser=WebCapture

[Mozilla/4.0 (compatible; DepSpid/*)]
Parent=General Crawlers
Browser=DepSpid

[Mozilla/4.0 (compatible; MSIE *; Windows NT *; SV1)]
Parent=General Crawlers
Browser=AVG

[Mozilla/4.0 (compatible; MSIE 4.01; Vonna.com b o t)]
Parent=General Crawlers
Browser=Vonna.com
isBanned=true

[Mozilla/4.0 (compatible; MSIE 4.01; Windows95)]
Parent=General Crawlers
Win32=true

[Mozilla/4.0 (compatible; MSIE 4.5; Windows 98; )]
Parent=General Crawlers
Win32=true

[Mozilla/4.0 (compatible; MyFamilyBot/*)]
Parent=General Crawlers
Browser=MyFamilyBot

[Mozilla/4.0 (compatible; N-Stealth)]
Parent=General Crawlers
Browser=N-Stealth

[Mozilla/4.0 (compatible; Scumbot/*; Linux/*)]
Parent=General Crawlers
isBanned=true

[Mozilla/4.0 (compatible; Spider; Linux)]
Parent=General Crawlers
isBanned=true

[Mozilla/4.0 (compatible; Win32)]
Parent=General Crawlers
Browser=Unknown Crawler
isBanned=true

[Mozilla/4.1]
Parent=General Crawlers
isBanned=true

[Mozilla/4.5]
Parent=General Crawlers
isBanned=true

[Mozilla/5.0 (*http://gnomit.com/) Gecko/* Gnomit/1.0]
Parent=General Crawlers
Browser=Gnomit
isBanned=true

[Mozilla/5.0 (compatible; AboutUsBot/*)]
Parent=General Crawlers
Browser=AboutUsBot
isBanned=true

[Mozilla/5.0 (compatible; BuzzRankingBot/*)]
Parent=General Crawlers
Browser=BuzzRankingBot
isBanned=true

[Mozilla/5.0 (compatible; Diffbot/0.1;  http://www.diffbot.com)]
Parent=General Crawlers
Browser=Diffbot

[Mozilla/5.0 (compatible; FirstSearchBot/1.0; *)]
Parent=General Crawlers
Browser=FirstSearchBot

[mozilla/5.0 (compatible; genevabot  http://www.healthdash.com)]
Parent=General Crawlers
Browser=Healthdash

[Mozilla/5.0 (compatible; JadynAveBot; *http://www.jadynave.com/robot*]
Parent=General Crawlers
Browser=JadynAveBot
isBanned=true

[Mozilla/5.0 (compatible; Kyluka crawl; http://www.kyluka.com/crawl.html; crawl@kyluka.com)]
Parent=General Crawlers
Browser=Kyluka

[Mozilla/5.0 (compatible; MJ12bot/v1.2.*; http://www.majestic12.co.uk/bot.php*)]
Parent=General Crawlers
Browser=MJ12bot
Version=1.2
MajorVer=1
MinorVer=2

[Mozilla/5.0 (compatible; MSIE 7.0 ?http://www.europarchive.org)]
Parent=General Crawlers
Browser=Europe Web Archive

[Mozilla/5.0 (compatible; Seznam screenshot-generator 2.0;*)]
Parent=General Crawlers
Browser=Seznam screenshot-generator
isBanned=true

[Mozilla/5.0 (compatible; Twingly Recon; http://www.twingly.com/)]
Parent=General Crawlers
Browser=Twingly Recon

[Mozilla/5.0 (compatible; unwrapbot/2.*;  http://www.unwrap.jp*)]
Parent=General Crawlers
Browser=UnWrap

[Mozilla/5.0 (compatible; Vermut*)]
Parent=General Crawlers
Browser=Vermut

[Mozilla/5.0 (compatible; Webbot/*)]
Parent=General Crawlers
Browser=Webbot.ru
isBanned=true

[n4p_bot*]
Parent=General Crawlers
Browser=n4p_bot

[nabot*]
Parent=General Crawlers
Browser=Nabot

[NetCarta_WebMapper/*]
Parent=General Crawlers
Browser=NetCarta_WebMapper
isBanned=true

[NetID.com Bot*]
Parent=General Crawlers
Browser=NetID.com Bot
isBanned=true

[neTVision AG andreas.heidoetting@thomson-webcast.net]
Parent=General Crawlers
Browser=neTVision

[NextopiaBOT*]
Parent=General Crawlers
Browser=NextopiaBOT

[nicebot]
Parent=General Crawlers
Browser=nicebot
isBanned=true

[niXXieBot?Foster*]
Parent=General Crawlers
Browser=niXXiebot-Foster

[Nozilla/P.N (Just for IDS woring)]
Parent=General Crawlers
Browser=Nozilla/P.N
isBanned=true

[Nudelsalat/*]
Parent=General Crawlers
Browser=Nudelsalat
isBanned=true

[NV32ts]
Parent=General Crawlers
Browser=NV32ts
isBanned=true

[Ocelli/*]
Parent=General Crawlers
Browser=Ocelli

[OpenTaggerBot (http://www.opentagger.com/opentaggerbot.htm)]
Parent=General Crawlers
Browser=OpenTaggerBot

[Oracle Enterprise Search]
Parent=General Crawlers
Browser=Oracle Enterprise Search
isBanned=true

[Oracle Ultra Search]
Parent=General Crawlers
Browser=Oracle Ultra Search

[Pajaczek/*]
Parent=General Crawlers
Browser=Pajaczek
isBanned=true

[panscient.com]
Parent=General Crawlers
Browser=panscient.com
isBanned=true

[Patwebbot (http://www.herz-power.de/technik.html)]
Parent=General Crawlers
Browser=Patwebbot

[PDFBot (crawler@pdfind.com)]
Parent=General Crawlers
Browser=PDFBot

[Pete-Spider/1.*]
Parent=General Crawlers
Browser=Pete-Spider
isBanned=true

[PhpDig/*]
Parent=General Crawlers
Browser=PhpDig

[PlantyNet_WebRobot*]
Parent=General Crawlers
Browser=PlantyNet
isBanned=true

;;;;;;;;;;;;;;;;;;;;;;;;;;;;;;;;;;;;;;;; PluckIt

[PluckItCrawler/1.0 (*)]
Parent=General Crawlers
isMobileDevice=true

[PMAFind]
Parent=General Crawlers
Browser=PMAFind
isBanned=true

[Poodle_predictor_1.0]
Parent=General Crawlers
Browser=Poodle Predictor

[QuickFinder Crawler]
Parent=General Crawlers
Browser=QuickFinder
isBanned=true

[Radiation Retriever*]
Parent=General Crawlers
Browser=Radiation Retriever
isBanned=true

[RedCarpet/*]
Parent=General Crawlers
Browser=RedCarpet
isBanned=true

[RixBot (http://babelserver.org/rix)]
Parent=General Crawlers
Browser=RixBot

[Rome Client (http://tinyurl.com/64t5n) Ver: 0.*]
Parent=General Crawlers
Browser=TinyURL

[SBIder/*]
Parent=General Crawlers
Browser=SiteSell

[ScollSpider/2.*]
Parent=General Crawlers
Browser=ScollSpider
isBanned=true

[Search Fst]
Parent=General Crawlers
Browser=Search Fst

[searchbot admin@google.com]
Parent=General Crawlers
Browser=searchbot
isBanned=true

[Seeker.lookseek.com]
Parent=General Crawlers
Browser=LookSeek
isBanned=true

[semanticdiscovery/*]
Parent=General Crawlers
Browser=Semantic Discovery

[SeznamBot/*]
Parent=General Crawlers
Browser=SeznamBot
isBanned=true

[Shelob (shelob@gmx.net)]
Parent=General Crawlers
Browser=Shelob
isBanned=true

[shelob v1.*]
Parent=General Crawlers
Browser=shelob
isBanned=true

[ShopWiki/1.0*]
Parent=General Crawlers
Browser=ShopWiki
Version=1.0
MajorVer=1
MinorVer=0

[ShowXML/1.0 libwww/5.4.0]
Parent=General Crawlers
Browser=ShowXML
isBanned=true

[sitecheck.internetseer.com*]
Parent=General Crawlers
Browser=Internetseer

[SMBot/*]
Parent=General Crawlers
Browser=SMBot

[sohu*]
Parent=General Crawlers
Browser=sohu-search
isBanned=true

[SpankBot*]
Parent=General Crawlers
Browser=SpankBot
isBanned=true

[spider (tspyyp@tom.com)]
Parent=General Crawlers
Browser=spider (tspyyp@tom.com)
isBanned=true

[Sunrise/0.*]
Parent=General Crawlers
Browser=Sunrise
isBanned=true

[Superpages URL Verification Engine]
Parent=General Crawlers
Browser=Superpages

[Surf Knight]
Parent=General Crawlers
Browser=Surf Knight
isBanned=true

[SurveyBot/*]
Parent=General Crawlers
Browser=SurveyBot
isBanned=true

[SynapticSearch/AI Crawler 1.?]
Parent=General Crawlers
Browser=SynapticSearch
isBanned=true

[SyncMgr]
Parent=General Crawlers
Browser=SyncMgr

[Tagyu Agent/1.0]
Parent=General Crawlers
Browser=Tagyu

[Talkro Web-Shot/*]
Parent=General Crawlers
Browser=Talkro Web-Shot
isBanned=true

[Tecomi Bot (http://www.tecomi.com/bot.htm)]
Parent=General Crawlers
Browser=Tecomi

[TheInformant*]
Parent=General Crawlers
Browser=TheInformant
isBanned=true

[Toata dragostea*]
Parent=General Crawlers
Browser=Toata dragostea
isBanned=true

[Tutorial Crawler*]
Parent=General Crawlers
isBanned=true

[UbiCrawler/*]
Parent=General Crawlers
Browser=UbiCrawler

[UCmore]
Parent=General Crawlers
Browser=UCmore

[User*Agent:*]
Parent=General Crawlers
isBanned=true

[USER_AGENT]
Parent=General Crawlers
Browser=USER_AGENT
isBanned=true

[VadixBot]
Parent=General Crawlers
Browser=VadixBot

[VengaBot/*]
Parent=General Crawlers
Browser=VengaBot
isBanned=true

[Visicom Toolbar]
Parent=General Crawlers
Browser=Visicom Toolbar

[W3C-WebCon/*]
Parent=General Crawlers
Browser=W3C-WebCon

[Webclipping.com]
Parent=General Crawlers
Browser=Webclipping.com
isBanned=true

[webcollage/*]
Parent=General Crawlers
Browser=WebCollage
isBanned=true

[WebCrawler_1.*]
Parent=General Crawlers
Browser=WebCrawler

[WebFilter Robot*]
Parent=General Crawlers
Browser=WebFilter Robot

[WeBoX/*]
Parent=General Crawlers
Browser=WeBoX

[WebTrends/*]
Parent=General Crawlers
Browser=WebTrends

[West Wind Internet Protocols*]
Parent=General Crawlers
Browser=Versatel
isBanned=true

[WhizBang]
Parent=General Crawlers
Browser=WhizBang

[Willow Internet Crawler by Twotrees V*]
Parent=General Crawlers
Browser=Willow Internet Crawler

[WIRE/* (Linux; i686; Bot,Robot,Spider,Crawler)]
Parent=General Crawlers
Browser=WIRE
isBanned=true

[www.fi crawler, contact crawler@www.fi]
Parent=General Crawlers
Browser=www.fi crawler

[Xerka WebBot v1.*]
Parent=General Crawlers
Browser=Xerka
isBanned=true

[XML Sitemaps Generator*]
Parent=General Crawlers
Browser=XML Sitemaps Generator

[XSpider*]
Parent=General Crawlers
Browser=XSpider
isBanned=true

[YooW!/* (?http://www.yoow.eu)]
Parent=General Crawlers
Browser=YooW!
isBanned=true

[HiddenMarket-*]
Parent=General RSS
Browser=HiddenMarket
isBanned=true

[FOTOCHECKER]
Parent=Image Crawlers
Browser=FOTOCHECKER
isBanned=true

;;;;;;;;;;;;;;;;;;;;;;;;;;;;;;;;;;;;;;;; Search Engines

[Search Engines]
Parent=DefaultProperties
Browser=Search Engines
Crawler=true

[*FDSE robot*]
Parent=Search Engines
Browser=FDSE Robot

[*Fluffy the spider*]
Parent=Search Engines
Browser=SearchHippo

[Abacho*]
Parent=Search Engines
Browser=Abacho

[ah-ha.com crawler (crawler@ah-ha.com)]
Parent=Search Engines
Browser=Ah-Ha

[AIBOT/*]
Parent=Search Engines
Browser=21Seek.Com

[ALeadSoftbot/*]
Parent=Search Engines
Browser=ALeadSoftbot

[Amfibibot/*]
Parent=Search Engines
Browser=Amfibi

[AnswerBus (http://www.answerbus.com/)]
Parent=Search Engines

[antibot-V*]
Parent=Search Engines
Browser=antibot

[appie*(www.walhello.com)]
Parent=Search Engines
Browser=Walhello

[ASPSeek/*]
Parent=Search Engines
Browser=ASPSeek

[BigCliqueBOT/*]
Parent=Search Engines
Browser=BigClique.com/BigClic.com

[Blaiz-Bee/*]
Parent=Search Engines
Browser=RawGrunt

[btbot/*]
Parent=Search Engines
Browser=Bit Torrent Search Engine

[Busiversebot/v1.0 (http://www.busiverse.com/bot.php)]
Parent=Search Engines
Browser=Busiversebot
isBanned=true

[CatchBot/*;  http://www.catchbot.com]
Parent=Search Engines
Browser=CatchBot
Version=1.0
MajorVer=1
MinorVer=0

[CipinetBot (http://www.cipinet.com/bot.html)]
Parent=Search Engines
Browser=CipinetBot

[Cogentbot/1.?*]
Parent=Search Engines
Browser=Cogentbot

[compatible; Mozilla 4.0; MSIE 5.5; (SqwidgeBot v1.01 - http://www.sqwidge.com/bot/)]
Parent=Search Engines
Browser=SqwidgeBot

[cosmos*]
Parent=Search Engines
Browser=Xyleme

[Deepindex]
Parent=Search Engines
Browser=Deepindex

[DiamondBot]
Parent=Search Engines
Browser=DiamondBot

[Dumbot*]
Parent=Search Engines
Browser=Dumbot
Version=0.2
MajorVer=0
MinorVer=2
Beta=true

[Eule?Robot*]
Parent=Search Engines
Browser=Eule-Robot

[Faxobot/*]
Parent=Search Engines
Browser=Faxo

[Filangy/*]
Parent=Search Engines
Browser=Filangy

[flatlandbot/*]
Parent=Search Engines
Browser=Flatland

[Fooky.com/ScorpionBot/ScoutOut;*]
Parent=Search Engines
Browser=ScorpionBot
isBanned=true

[FyberSpider*]
Parent=Search Engines
Browser=FyberSpider
isBanned=true

[Gaisbot/*]
Parent=Search Engines
Browser=Gaisbot

[gazz/*(gazz@nttr.co.jp)]
Parent=Search Engines
Browser=gazz

[geniebot*]
Parent=Search Engines
Browser=GenieKnows

[GOFORITBOT (?http://www.goforit.com/about/?)]
Parent=Search Engines
Browser=GoForIt

[GoGuidesBot/*]
Parent=Search Engines
Browser=GoGuidesBot

[GroschoBot/*]
Parent=Search Engines
Browser=GroschoBot

[GurujiBot/1.*]
Parent=Search Engines
Browser=GurujiBot
isBanned=true

[HenryTheMiragoRobot*]
Parent=Search Engines
Browser=Mirago

[HolmesBot (http://holmes.ge)]
Parent=Search Engines
Browser=HolmesBot

[Hotzonu/*]
Parent=Search Engines
Browser=Hotzonu

[HyperEstraier/*]
Parent=Search Engines
Browser=HyperEstraier
isBanned=true

[i1searchbot/*]
Parent=Search Engines
Browser=i1searchbot

[IIITBOT/1.*]
Parent=Search Engines
Browser=Indian Language Web Search Engine

[Iltrovatore-?etaccio/*]
Parent=Search Engines
Browser=Iltrovatore-Setaccio

[InfociousBot (?http://corp.infocious.com/tech_crawler.php)]
Parent=Search Engines
Browser=InfociousBot
isBanned=true

[Infoseek SideWinder/*]
Parent=Search Engines
Browser=Infoseek

[iSEEKbot/*]
Parent=Search Engines
Browser=iSEEKbot

[Knight/0.? (Zook Knight; http://knight.zook.in/; knight@zook.in)]
Parent=Search Engines
Browser=Knight

[Kolinka Forum Search (www.kolinka.com)]
Parent=Search Engines
Browser=Kolinka Forum Search
isBanned=true

[KRetrieve/]
Parent=Search Engines
Browser=KRetrieve
isBanned=true

[LapozzBot/*]
Parent=Search Engines
Browser=LapozzBot

[Linknzbot*]
Parent=Search Engines
Browser=Linknzbot

[LocalcomBot/*]
Parent=Search Engines
Browser=LocalcomBot

[Mail.Ru/1.0]
Parent=Search Engines
Browser=Mail.Ru

[MaSagool/*]
Parent=Search Engines
Browser=Sagoo
Version=1.0
MajorVer=1
MinorVer=0

[miniRank/*]
Parent=Search Engines
Browser=miniRank

[Mnogosearch*]
Parent=Search Engines
Browser=Mnogosearch

[Mozilla/0.9* no dos :) (Linux)]
Parent=Search Engines
Browser=goliat
isBanned=true

[Mozilla/4.0 (compatible; Arachmo)]
Parent=Search Engines
Browser=Arachmo

[Mozilla/4.0 (compatible; http://search.thunderstone.com/texis/websearch/about.html)]
Parent=Search Engines
Browser=ThunderStone
isBanned=true

[Mozilla/4.0 (compatible; MSIE *; Windows NT; Girafabot; girafabot at girafa dot com; http://www.girafa.com)]
Parent=Search Engines
Browser=Girafabot
Win32=true

[Mozilla/4.0 (compatible; Vagabondo/*; webcrawler at wise-guys dot nl; *)]
Parent=Search Engines
Browser=Vagabondo

[Mozilla/4.0(?compatible; MSIE 6.0; Qihoo *)]
Parent=Search Engines
Browser=Qihoo

[Mozilla/4.7 (compatible; WhizBang; http://www.whizbang.com/crawler)]
Parent=Search Engines
Browser=Inxight Software

[Mozilla/5.0 (*) VoilaBot*]
Parent=Search Engines
Browser=VoilaBot
isBanned=true

[Mozilla/5.0 (compatible; ActiveTouristBot*; http://www.activetourist.com)]
Parent=Search Engines
Browser=ActiveTouristBot

[Mozilla/5.0 (compatible; Butterfly/1.0; *)*]
Parent=Search Engines
Browser=Butterfly

[Mozilla/5.0 (compatible; Charlotte/*; *)]
Parent=Search Engines
Browser=Charlotte
Beta=true
isBanned=true

[Mozilla/5.0 (compatible; CXL-FatAssANT*)]
Parent=Search Engines
Browser=FatAssANT

[Mozilla/5.0 (compatible; DBLBot/1.0; ?http://www.dontbuylists.com/)]
Parent=Search Engines
Browser=DBLBot
Version=1.0
MajorVer=1
MinorVer=0

[Mozilla/5.0 (compatible; EARTHCOM.info/*)]
Parent=Search Engines
Browser=EARTHCOM

[Mozilla/5.0 (compatible; Lipperhey Spider; http://www.lipperhey.com/)]
Parent=Search Engines
Browser=Lipperhey Spider

[Mozilla/5.0 (compatible; MojeekBot/*; http://www.mojeek.com/bot.html)]
Parent=Search Engines
Browser=MojeekBot

[Mozilla/5.0 (compatible; NLCrawler/*]
Parent=Search Engines
Browser=Northern Light Web Search

[Mozilla/5.0 (compatible; OsO;*]
Parent=Search Engines
Browser=Octopodus
isBanned=true

[Mozilla/5.0 (compatible; Pogodak.*)]
Parent=Search Engines
Browser=Pogodak

[Mozilla/5.0 (compatible; Quantcastbot/1.*)]
Parent=Search Engines
Browser=Quantcastbot

[Mozilla/5.0 (compatible; ScoutJet;  *http://www.scoutjet.com/)]
Parent=Search Engines
Browser=ScoutJet

[Mozilla/5.0 (compatible; Scrubby/*;  http://www.scrubtheweb.com/abs/meta-check.html)]
Parent=Search Engines
Browser=Scrubby
isBanned=true

[Mozilla/5.0 (compatible; YoudaoBot/1.*; http://www.youdao.com/help/webmaster/spider/*)]
Parent=Search Engines
Browser=YoudaoBot
Version=1.0
MajorVer=1
MinorVer=0

[Mozilla/5.0 (Twiceler*)]
Parent=Search Engines
Browser=Twiceler
isBanned=true

[Mozilla/5.0 CostaCider Search*]
Parent=Search Engines
Browser=CostaCider Search

[Mozilla/5.0 GurujiBot/1.0 (*)]
Parent=Search Engines
Browser=GurujiBot

[NavissoBot]
Parent=Search Engines
Browser=NavissoBot

[NextGenSearchBot*(for information visit *)]
Parent=Search Engines
Browser=ZoomInfo
isBanned=true

[Norbert the Spider(Burf.com)]
Parent=Search Engines
Browser=Norbert the Spider

[NuSearch Spider*]
Parent=Search Engines
Browser=nuSearch

[ObjectsSearch/*]
Parent=Search Engines
Browser=ObjectsSearch

[OpenISearch/1.*]
Parent=Search Engines
Browser=OpenISearch (Amazon)

[Pagebull http://www.pagebull.com/]
Parent=Search Engines
Browser=Pagebull

[PEERbot*]
Parent=Search Engines
Browser=PEERbot

[Pompos/*]
Parent=Search Engines
Browser=Pompos

[Popdexter/*]
Parent=Search Engines
Browser=Popdex

[Qweery*]
Parent=Search Engines
Browser=QweeryBot

[RedCell/* (*)]
Parent=Search Engines
Browser=RedCell

[Scrubby/*]
Parent=Search Engines
Browser=Scrub The Web

[Search-10/*]
Parent=Search Engines
Browser=Search-10

[search.ch*]
Parent=Search Engines
Browser=Swiss Search Engine

[Searchmee! Spider*]
Parent=Search Engines
Browser=Searchmee!

[Seekbot/*]
Parent=Search Engines
Browser=Seekbot

[SiteSpider  (http://www.SiteSpider.com/)]
Parent=Search Engines
Browser=SiteSpider

[Spinne/*]
Parent=Search Engines
Browser=Spinne

[sproose/*]
Parent=Search Engines
Browser=Sproose

[Sqeobot/0.*]
Parent=Search Engines
Browser=Branzel
isBanned=true

[SquigglebotBot/*]
Parent=Search Engines
Browser=SquigglebotBot
isBanned=true

[StackRambler/*]
Parent=Search Engines
Browser=StackRambler

[SygolBot*]
Parent=Search Engines
Browser=SygolBot

[SynoBot]
Parent=Search Engines
Browser=SynoBot

[Szukacz/*]
Parent=Search Engines
Browser=Szukacz

[Tarantula/*]
Parent=Search Engines
Browser=Tarantula
isBanned=true

[TerrawizBot/*]
Parent=Search Engines
Browser=TerrawizBot
isBanned=true

[Tkensaku/*]
Parent=Search Engines
Browser=Tkensaku

[TMCrawler]
Parent=Search Engines
Browser=TMCrawler
isBanned=true

[Twingly Recon]
Parent=Search Engines
Browser=Twingly Recon
isBanned=true

[updated/*]
Parent=Search Engines
Browser=Updated!

[URL Spider Pro/*]
Parent=Search Engines
Browser=URL Spider Pro

[URL Spider SQL*]
Parent=Search Engines
Browser=Innerprise Enterprise Search

[VMBot/*]
Parent=Search Engines
Browser=VMBot

[voyager/2.0 (http://www.kosmix.com/html/crawler.html)]
Parent=Search Engines
Browser=Voyager

[wadaino.jp-crawler*]
Parent=Search Engines
Browser=wadaino.jp
isBanned=true

[WebAlta Crawler/*]
Parent=Search Engines
Browser=WebAlta Crawler
isBanned=true

[WebCorp/*]
Parent=Search Engines
Browser=WebCorp
isBanned=true

[webcrawl.net]
Parent=Search Engines
Browser=webcrawl.net

[WISEbot/*]
Parent=Search Engines
Browser=WISEbot
isBanned=true

[Wotbox/*]
Parent=Search Engines
Browser=Wotbox

[www.zatka.com]
Parent=Search Engines
Browser=Zatka

[WWWeasel Robot v*]
Parent=Search Engines
Browser=World Wide Weasel

[YadowsCrawler*]
Parent=Search Engines
Browser=YadowsCrawler

[YodaoBot/*]
Parent=Search Engines
Browser=YodaoBot
isBanned=true

[ZeBot_www.ze.bz*]
Parent=Search Engines
Browser=ZE.bz

[zibber-v*]
Parent=Search Engines
Browser=Zibb

[ZipppBot/*]
Parent=Search Engines
Browser=ZipppBot

[ATA-Translation-Service]
Parent=Translators
Browser=ATA-Translation-Service

[GJK_Browser_Check]
Parent=Version Checkers
Browser=GJK_Browser_Check

;;;;;;;;;;;;;;;;;;;;;;;;;;;;;;;;;;;;;;;; Hatena

[Hatena]
Parent=DefaultProperties
Browser=Hatena
isBanned=true
Crawler=true

[Feed::Find/*]
Parent=Hatena
Browser=Feed Find
isSyndicationReader=true

[Hatena Antenna/*]
Parent=Hatena
Browser=Hatena Antenna

[Hatena Bookmark/*]
Parent=Hatena
Browser=Hatena Bookmark

[Hatena RSS/*]
Parent=Hatena
Browser=Hatena RSS
isSyndicationReader=true

[Hatena::Crawler/*]
Parent=Hatena
Browser=Hatena Crawler

[HatenaScreenshot*]
Parent=Hatena
Browser=HatenaScreenshot

[URI::Fetch/*]
Parent=Hatena
Browser=URI::Fetch

;;;;;;;;;;;;;;;;;;;;;;;;;;;;;;;;;;;;;;;; Internet Archive

[Internet Archive]
Parent=DefaultProperties
Browser=Internet Archive
Frames=true
IFrames=true
Tables=true
isBanned=true
Crawler=true

[*heritrix*]
Parent=Internet Archive
Browser=Heritrix
isBanned=true

[ia_archiver*]
Parent=Internet Archive
Browser=Internet Archive

[InternetArchive/*]
Parent=Internet Archive
Browser=InternetArchive

[Mozilla/5.0 (compatible; archive.org_bot/1.*)]
Parent=Internet Archive

;;;;;;;;;;;;;;;;;;;;;;;;;;;;;;;;;;;;;;;; Nutch

[Nutch]
Parent=DefaultProperties
Browser=Nutch
isBanned=true
Crawler=true

[*Nutch*]
Parent=Nutch
isBanned=true

[CazoodleBot/*]
Parent=Nutch
Browser=CazoodleBot

[LOOQ/0.1*]
Parent=Nutch
Browser=LOOQ

[Nutch/0.? (OpenX Spider)]
Parent=Nutch

;;;;;;;;;;;;;;;;;;;;;;;;;;;;;;;;;;;;;;;; Webaroo

[Webaroo]
Parent=DefaultProperties
Browser=Webaroo

[Mozilla/4.0 (compatible; MSIE 7.0; Windows NT 6.0; Webaroo/*)]
Parent=Webaroo
Browser=Webaroo

[Mozilla/5.0 (Windows; U; Windows *; *; rv:*) Gecko/* Firefox/* webaroo/*]
Parent=Webaroo
Browser=Webaroo

;;;;;;;;;;;;;;;;;;;;;;;;;;;;;;;;;;;;;;;; Word Press

[Word Press]
Parent=DefaultProperties
Browser=Word Press
Alpha=true
Beta=true
Win16=true
Win32=true
Win64=true
Frames=true
IFrames=true
Tables=true
Cookies=true
BackgroundSounds=true
CDF=true
VBScript=true
JavaApplets=true
JavaScript=true
ActiveXControls=true
isBanned=true
isMobileDevice=true
isSyndicationReader=true
Crawler=true

[WordPress-B-/2.*]
Parent=Word Press
Browser=WordPress-B

[WordPress-Do-P-/2.*]
Parent=Word Press
Browser=WordPress-Do-P

[BlueCoat ProxySG]
Parent=Blue Coat Systems
Browser=BlueCoat ProxySG

[CerberianDrtrs/*]
Parent=Blue Coat Systems
Browser=Cerberian

[Inne: Mozilla/4.0 (compatible; Cerberian Drtrs*)]
Parent=Blue Coat Systems
Browser=Cerberian

[Mozilla/4.0 (compatible; Cerberian Drtrs*)]
Parent=Blue Coat Systems
Browser=Cerberian

[Mozilla/4.0 (compatible; MSIE 6.0; Bluecoat DRTR)]
Parent=Blue Coat Systems
Browser=Bluecoat

;;;;;;;;;;;;;;;;;;;;;;;;;;;;;;;;;;;;;;;; Copyright/Plagiarism

[Copyright/Plagiarism]
Parent=DefaultProperties
Browser=Copyright/Plagiarism
isBanned=true
Crawler=true

[BDFetch]
Parent=Copyright/Plagiarism
Browser=BDFetch

[copyright sheriff (*)]
Parent=Copyright/Plagiarism
Browser=copyright sheriff

[CopyRightCheck*]
Parent=Copyright/Plagiarism
Browser=CopyRightCheck

[FairAd Client*]
Parent=Copyright/Plagiarism
Browser=FairAd Client

[iCopyright Conductor*]
Parent=Copyright/Plagiarism
Browser=iCopyright Conductor

[IPiumBot laurion(dot)com]
Parent=Copyright/Plagiarism
Browser=IPiumBot

[IWAgent/*]
Parent=Copyright/Plagiarism
Browser=Brand Protect

[Mozilla/5.0 (compatible; DKIMRepBot/*)]
Parent=Copyright/Plagiarism
Browser=DKIMRepBot

[oBot]
Parent=Copyright/Plagiarism
Browser=oBot

[SlySearch/*]
Parent=Copyright/Plagiarism
Browser=SlySearch

[TurnitinBot/*]
Parent=Copyright/Plagiarism
Browser=TurnitinBot

[TutorGigBot/*]
Parent=Copyright/Plagiarism
Browser=TutorGig

;;;;;;;;;;;;;;;;;;;;;;;;;;;;;;;;;;;;;;;; DNS Tools

[DNS Tools]
Parent=DefaultProperties
Browser=DNS Tools
Crawler=true

[Domain Dossier utility*]
Parent=DNS Tools
Browser=Domain Dossier

[Mozilla/5.0 (compatible; DNS-Digger/*)]
Parent=DNS Tools
Browser=DNS-Digger

[OpenDNS Domain Crawler noc@opendns.com]
Parent=DNS Tools
Browser=OpenDNS Domain Crawler

;;;;;;;;;;;;;;;;;;;;;;;;;;;;;;;;;;;;;;;; Download Managers

[Download Managers]
Parent=DefaultProperties
Browser=Download Managers
Frames=true
IFrames=true
Tables=true
isBanned=true
Crawler=true

[AndroidDownloadManager]
Parent=Download Managers
Browser=Android Download Manager

[AutoMate5]
Parent=Download Managers
Browser=AutoMate5

[Beamer*]
Parent=Download Managers
Browser=Beamer

[BitBeamer/*]
Parent=Download Managers
Browser=BitBeamer

[BitTorrent/*]
Parent=Download Managers
Browser=BitTorrent

[DA *]
Parent=Download Managers
Browser=Download Accelerator

[Download Demon*]
Parent=Download Managers
Browser=Download Demon

[Download Express*]
Parent=Download Managers
Browser=Download Express

[Download Master*]
Parent=Download Managers
Browser=Download Master

[Download Ninja*]
Parent=Download Managers
Browser=Download Ninja

[Download Wonder*]
Parent=Download Managers
Browser=Download Wonder

[DownloadSession*]
Parent=Download Managers
Browser=DownloadSession

[EasyDL/*]
Parent=Download Managers
Browser=EasyDL

[FDM 1.x]
Parent=Download Managers
Browser=Free Download Manager

[FlashGet]
Parent=Download Managers
Browser=FlashGet

[FreshDownload/*]
Parent=Download Managers
Browser=FreshDownload

[GetRight/*]
Parent=Download Managers
Browser=GetRight

[GetRightPro/*]
Parent=Download Managers
Browser=GetRightPro

[GetSmart/*]
Parent=Download Managers
Browser=GetSmart

[Go!Zilla*]
Parent=Download Managers
Browser=GoZilla

[Gozilla/*]
Parent=Download Managers
Browser=Gozilla

[Internet Ninja*]
Parent=Download Managers
Browser=Internet Ninja

[Kontiki Client*]
Parent=Download Managers
Browser=Kontiki Client

[lftp/3.2.1]
Parent=Download Managers
Browser=lftp

[LightningDownload/*]
Parent=Download Managers
Browser=LightningDownload

[LMQueueBot/*]
Parent=Download Managers
Browser=LMQueueBot

[MetaProducts Download Express/*]
Parent=Download Managers
Browser=Download Express

[Mozilla/4.0 (compatible; Getleft*)]
Parent=Download Managers
Browser=Getleft

[Myzilla]
Parent=Download Managers
Browser=Myzilla

[Net Vampire/*]
Parent=Download Managers
Browser=Net Vampire

[Net_Vampire*]
Parent=Download Managers
Browser=Net_Vampire

[NetAnts*]
Parent=Download Managers
Browser=NetAnts

[NetPumper*]
Parent=Download Managers
Browser=NetPumper

[NetSucker*]
Parent=Download Managers
Browser=NetSucker

[NetZip Downloader*]
Parent=Download Managers
Browser=NetZip Downloader

[NexTools WebAgent*]
Parent=Download Managers
Browser=NexTools WebAgent

[Offline Downloader*]
Parent=Download Managers
Browser=Offline Downloader

[P3P Client]
Parent=Download Managers
Browser=P3P Client

[PageDown*]
Parent=Download Managers
Browser=PageDown

[PicaLoader*]
Parent=Download Managers
Browser=PicaLoader

[Prozilla*]
Parent=Download Managers
Browser=Prozilla

[RealDownload/*]
Parent=Download Managers
Browser=RealDownload

[sEasyDL/*]
Parent=Download Managers
Browser=EasyDL

[shareaza*]
Parent=Download Managers
Browser=shareaza

[SmartDownload/*]
Parent=Download Managers
Browser=SmartDownload

[SpeedDownload/*]
Parent=Download Managers
Browser=Speed Download

[Star*Downloader/*]
Parent=Download Managers
Browser=StarDownloader

[STEROID Download]
Parent=Download Managers
Browser=STEROID Download

[SuperBot/*]
Parent=Download Managers
Browser=SuperBot

[Vegas95/*]
Parent=Download Managers
Browser=Vegas95

[WebZIP*]
Parent=Download Managers
Browser=WebZIP

[Wget*]
Parent=Download Managers
Browser=Wget

[WinTools]
Parent=Download Managers
Browser=WinTools

[Xaldon WebSpider*]
Parent=Download Managers
Browser=Xaldon WebSpider

;;;;;;;;;;;;;;;;;;;;;;;;;;;;;;;;;;;;;;;; E-Mail Harvesters

[E-Mail Harvesters]
Parent=DefaultProperties
Browser=E-Mail Harvesters
Frames=true
IFrames=true
Tables=true
isBanned=true
Crawler=true

[*E-Mail Address Extractor*]
Parent=E-Mail Harvesters
Browser=E-Mail Address Extractor

[*Larbin*]
Parent=E-Mail Harvesters
Browser=Larbin

[*www4mail/*]
Parent=E-Mail Harvesters
Browser=www4mail

[8484 Boston Project*]
Parent=E-Mail Harvesters
Browser=8484 Boston Project

[CherryPicker*/*]
Parent=E-Mail Harvesters
Browser=CherryPickerElite

[Chilkat/*]
Parent=E-Mail Harvesters
Browser=Chilkat

[ContactBot/*]
Parent=E-Mail Harvesters
Browser=ContactBot

[eCatch*]
Parent=E-Mail Harvesters
Browser=eCatch

[EmailCollector*]
Parent=E-Mail Harvesters
Browser=E-Mail Collector

[EMAILsearcher]
Parent=E-Mail Harvesters
Browser=EMAILsearcher

[EmailSiphon*]
Parent=E-Mail Harvesters
Browser=E-Mail Siphon

[EmailWolf*]
Parent=E-Mail Harvesters
Browser=EMailWolf

[Epsilon SoftWorks' MailMunky]
Parent=E-Mail Harvesters
Browser=MailMunky

[ExtractorPro*]
Parent=E-Mail Harvesters
Browser=ExtractorPro

[Franklin Locator*]
Parent=E-Mail Harvesters
Browser=Franklin Locator

[Missigua Locator*]
Parent=E-Mail Harvesters
Browser=Missigua Locator

[Mozilla/4.0 (compatible; Advanced Email Extractor*)]
Parent=E-Mail Harvesters
Browser=Advanced Email Extractor

[Netprospector*]
Parent=E-Mail Harvesters
Browser=Netprospector

[ProWebWalker*]
Parent=E-Mail Harvesters
Browser=ProWebWalker

[sna-0.0.*]
Parent=E-Mail Harvesters
Browser=Mike Elliott's E-Mail Harvester

[WebEnhancer*]
Parent=E-Mail Harvesters
Browser=WebEnhancer

[WebMiner*]
Parent=E-Mail Harvesters
Browser=WebMiner

[ZIBB Crawler (email address / WWW address)]
Parent=E-Mail Harvesters
Browser=ZIBB Crawler

;;;;;;;;;;;;;;;;;;;;;;;;;;;;;;;;;;;;;;;; Feeds Blogs

[Feeds Blogs]
Parent=DefaultProperties
Browser=Feeds Blogs
isSyndicationReader=true
Crawler=true

[Bloglines Title Fetch/*]
Parent=Feeds Blogs
Browser=Bloglines Title Fetch

[Bloglines/* (http://www.bloglines.com*)]
Parent=Feeds Blogs
Browser=BlogLines Web

[BlogPulseLive (support@blogpulse.com)]
Parent=Feeds Blogs
Browser=BlogPulseLive

[blogsearchbot-pumpkin-2]
Parent=Feeds Blogs
Browser=blogsearchbot-pumpkin
isSyndicationReader=false

[Irish Blogs Aggregator/*1.0*]
Parent=Feeds Blogs
Browser=Irish Blogs Aggregator
Version=1.0
MajorVer=1
MinorVer=0

[kinjabot (http://www.kinja.com; *)]
Parent=Feeds Blogs
Browser=kinjabot

[Net::Trackback/*]
Parent=Feeds Blogs
Browser=Net::Trackback

[Reblog*]
Parent=Feeds Blogs
Browser=Reblog

[WordPress/*]
Parent=Feeds Blogs
Browser=WordPress

;;;;;;;;;;;;;;;;;;;;;;;;;;;;;;;;;;;;;;;; Feeds Syndicators

[Feeds Syndicators]
Parent=DefaultProperties
Browser=Feeds Syndicators
isSyndicationReader=true

[*LinkLint*]
Parent=Feeds Syndicators
Browser=LinkLint

[*NetNewsWire/*]
Parent=Feeds Syndicators

[*NetVisualize*]
Parent=Feeds Syndicators
Browser=NetVisualize

[AideRSS 2.* (postrank.com)]
Parent=Feeds Syndicators
Browser=AideRSS

[AideRSS/2.0 (aiderss.com)]
Parent=Feeds Syndicators
Browser=AideRSS
isBanned=true

[Akregator/*]
Parent=Feeds Syndicators
Browser=Akregator

[AppleSyndication/*]
Parent=Feeds Syndicators
Browser=Safari RSS
Platform=MacOSX

[Cocoal.icio.us/* (*)*]
Parent=Feeds Syndicators
Browser=Cocoal.icio.us
isBanned=true

[Feed43 Proxy/* (*)]
Parent=Feeds Syndicators
Browser=Feed For Free

[FeedBurner/*]
Parent=Feeds Syndicators
Browser=FeedBurner

[FeedDemon/* (*)]
Parent=Feeds Syndicators
Browser=FeedDemon
Platform=Win32

[FeedDigest/* (*)]
Parent=Feeds Syndicators
Browser=FeedDigest

[FeedGhost/1.*]
Parent=Feeds Syndicators
Browser=FeedGhost
Version=1.0
MajorVer=1
MinorVer=0

[FeedOnFeeds/0.1.* ( http://minutillo.com/steve/feedonfeeds/)]
Parent=Feeds Syndicators
Browser=FeedOnFeeds
Version=0.1
MajorVer=0
MinorVer=1

[Feedreader * (Powered by Newsbrain)]
Parent=Feeds Syndicators
Browser=Newsbrain

[Feedshow/* (*)]
Parent=Feeds Syndicators
Browser=Feedshow

[Feedster Crawler/?.0; Feedster, Inc.]
Parent=Feeds Syndicators
Browser=Feedster

[GreatNews/1.0]
Parent=Feeds Syndicators
Browser=GreatNews
Version=1.0
MajorVer=1
MinorVer=0

[Gregarius/*]
Parent=Feeds Syndicators
Browser=Gregarius

[intraVnews/*]
Parent=Feeds Syndicators
Browser=intraVnews

[JetBrains Omea Reader*]
Parent=Feeds Syndicators
Browser=Omea Reader
isBanned=true

[Liferea/1.5* (Linux; *; http://liferea.sf.net/)]
Parent=Feeds Syndicators
Browser=Liferea
isBanned=true

[livedoor FeedFetcher/0.0* (http://reader.livedoor.com/;*)]
Parent=Feeds Syndicators
Browser=FeedFetcher
Version=0.0
MajorVer=0
MinorVer=0

[MagpieRSS/* (*)]
Parent=Feeds Syndicators
Browser=MagpieRSS

[Mobitype * (compatible; Mozilla/*; MSIE *.*; Windows *)]
Parent=Feeds Syndicators
Browser=Mobitype
Platform=Win32

[Mozilla/5.0 (*; Rojo *; http://www.rojo.com/corporate/help/agg; *)*]
Parent=Feeds Syndicators
Browser=Rojo

[Mozilla/5.0 (*aggregator:TailRank; http://tailrank.com/robot)*]
Parent=Feeds Syndicators
Browser=TailRank

[Mozilla/5.0 (compatible; MSIE 6.0; Podtech Network; crawler_admin@podtech.net)]
Parent=Feeds Syndicators
Browser=Podtech Network

[Mozilla/5.0 (compatible; Newz Crawler *; http://www.newzcrawler.com/?)]
Parent=Feeds Syndicators
Browser=Newz Crawler

[Mozilla/5.0 (compatible; RSSMicro.com RSS/Atom Feed Robot)]
Parent=Feeds Syndicators
Browser=RSSMicro

[Mozilla/5.0 (compatible;*newstin.com;*)]
Parent=Feeds Syndicators
Browser=NewsTin

[Mozilla/5.0 (RSS Reader Panel)]
Parent=Feeds Syndicators
Browser=RSS Reader Panel

[Mozilla/5.0 (X11; U; Linux*; *; rv:1.*; aggregator:FeedParser; *) Gecko/*]
Parent=Feeds Syndicators
Browser=FeedParser

[Mozilla/5.0 (X11; U; Linux*; *; rv:1.*; aggregator:NewsMonster; *) Gecko/*]
Parent=Feeds Syndicators
Browser=NewsMonster

[Mozilla/5.0 (X11; U; Linux*; *; rv:1.*; aggregator:Rojo; *) Gecko/*]
Parent=Feeds Syndicators
Browser=Rojo

[Netvibes (*)]
Parent=Feeds Syndicators
Browser=Netvibes

[NewsAlloy/* (*)]
Parent=Feeds Syndicators
Browser=NewsAlloy

[Omnipelagos*]
Parent=Feeds Syndicators
Browser=Omnipelagos

[Particls]
Parent=Feeds Syndicators
Browser=Particls

[Protopage/* (*)]
Parent=Feeds Syndicators
Browser=Protopage

[PubSub-RSS-Reader/* (*)]
Parent=Feeds Syndicators
Browser=PubSub-RSS-Reader

[RSS Menu/*]
Parent=Feeds Syndicators
Browser=RSS Menu

[RssBandit/*]
Parent=Feeds Syndicators
Browser=RssBandit

[RssBar/1.2*]
Parent=Feeds Syndicators
Browser=RssBar
Version=1.2
MajorVer=1
MinorVer=2

[SharpReader/*]
Parent=Feeds Syndicators
Browser=SharpReader

[SimplePie/*]
Parent=Feeds Syndicators
Browser=SimplePie

[Strategic Board Bot (?http://www.strategicboard.com)]
Parent=Feeds Syndicators
Browser=Strategic Board Bot
isBanned=true

[TargetYourNews.com bot]
Parent=Feeds Syndicators
Browser=TargetYourNews

[Technoratibot/*]
Parent=Feeds Syndicators
Browser=Technoratibot

[Tumblr/* RSS syndication ( http://www.tumblr.com/) (support@tumblr.com)]
Parent=Feeds Syndicators
Browser=Tumblr RSS syndication

[Windows-RSS-Platform/1.0*]
Parent=Feeds Syndicators
Browser=Windows-RSS-Platform
Version=1.0
MajorVer=1
MinorVer=0
Win32=true

[Wizz RSS News Reader]
Parent=Feeds Syndicators
Browser=Wizz

;;;;;;;;;;;;;;;;;;;;;;;;;;;;;;;;;;;;;;;; General RSS

[General RSS]
Parent=DefaultProperties
Browser=General RSS
isSyndicationReader=true

[AideRSS/1.0 (aiderss.com); * subscribers]
Parent=General RSS
Browser=AideRSS
Version=1.0
MajorVer=1
MinorVer=0

[CC Metadata Scaper http://wiki.creativecommons.org/Metadata_Scraper]
Parent=General RSS
Browser=CC Metadata Scaper

[Mozilla/5.0 (compatible) GM RSS Panel]
Parent=General RSS
Browser=RSS Panel

[Mozilla/5.0 http://www.inclue.com; graeme@inclue.com]
Parent=General RSS
Browser=Inclue

[Runnk online rss reader : http://www.runnk.com/ : RSS favorites : RSS ranking : RSS aggregator*]
Parent=General RSS
Browser=Ruunk

[Windows-RSS-Platform/2.0 (MSIE 8.0; Windows NT 6.0)]
Parent=General RSS
Browser=Windows-RSS-Platform
Platform=WinVista

[Mozilla/5.0 (X11; ?; Linux; *) AppleWebKit/* (KHTML, like Gecko, Safari/*)  Arora/0.4]
Parent=Google Code
Browser=Arora
Version=0.4
MajorVer=0
MinorVer=4
Platform=Linux
CssVersion=2
supportsCSS=true

;;;;;;;;;;;;;;;;;;;;;;;;;;;;;;;;;;;;;;;; Validation Checkers

[HTML Validators]
Parent=DefaultProperties
Browser=HTML Validators
Frames=true
IFrames=true
Tables=true
Crawler=true

[(HTML Validator http://www.searchengineworld.com/validator/)]
Parent=HTML Validators
Browser=Search Engine World HTML Validator

[FeedValidator/1.3]
Parent=HTML Validators
Browser=FeedValidator
Version=1.3
MajorVer=1
MinorVer=3

[Jigsaw/* W3C_CSS_Validator_JFouffa/*]
Parent=HTML Validators
Browser=Jigsaw CSS Validator

[Search Engine World Robots.txt Validator*]
Parent=HTML Validators
Browser=Search Engine World Robots.txt Validator

[W3C_Validator/*]
Parent=HTML Validators
Browser=W3C Validator

[W3CLineMode/*]
Parent=HTML Validators
Browser=W3C Line Mode

[Weblide/2.? beta*]
Parent=HTML Validators
Browser=Weblide
Version=2.0
MajorVer=2
MinorVer=0
Beta=true

[WebmasterWorld StickyMail Server Header Checker*]
Parent=HTML Validators
Browser=WebmasterWorld Server Header Checker

[WWWC/*]
Parent=HTML Validators

;;;;;;;;;;;;;;;;;;;;;;;;;;;;;;;;;;;;;;;; Image Crawlers

[Image Crawlers]
Parent=DefaultProperties
Browser=Image Crawlers
Frames=true
IFrames=true
Tables=true
isBanned=true
Crawler=true

[*CFNetwork*]
Parent=Image Crawlers
Browser=CFNetwork

[*PhotoStickies/*]
Parent=Image Crawlers
Browser=PhotoStickies

[Camcrawler*]
Parent=Image Crawlers
Browser=Camcrawler

[CydralSpider/*]
Parent=Image Crawlers
Browser=Cydral Web Image Search
isBanned=true

[Der gro\xdfe BilderSauger*]
Parent=Image Crawlers
Browser=Gallery Grabber

[Extreme Picture Finder]
Parent=Image Crawlers
Browser=Extreme Picture Finder

[FLATARTS_FAVICO]
Parent=Image Crawlers
Browser=FlatArts Favorites Icon Tool

[HTML2JPG Blackbox, http://www.html2jpg.com]
Parent=Image Crawlers
Browser=HTML2JPG

[IconSurf/2.*]
Parent=Image Crawlers
Browser=IconSurf

[kalooga/KaloogaBot*]
Parent=Image Crawlers
Browser=KaloogaBot

[Mister PIX*]
Parent=Image Crawlers
Browser=Mister PIX

[Mozilla/5.0 (Macintosh; U; *Mac OS X; *) AppleWebKit/* (*) Pandora/2.*]
Parent=Image Crawlers
Browser=Pandora

[naoFavicon4IE*]
Parent=Image Crawlers
Browser=naoFavicon4IE

[pixfinder/*]
Parent=Image Crawlers
Browser=pixfinder

[rssImagesBot/0.1 (*http://herbert.groot.jebbink.nl/?app=rssImages)]
Parent=Image Crawlers
Browser=rssImagesBot

[Web Image Collector*]
Parent=Image Crawlers
Browser=Web Image Collector

[WebImages * (?http://herbert.groot.jebbink.nl/?app=WebImages?)]
Parent=Image Crawlers
Browser=WebImages

[WebPix*]
Parent=Image Crawlers
Browser=Custo

;;;;;;;;;;;;;;;;;;;;;;;;;;;;;;;;;;;;;;;; Link Checkers

[Link Checkers]
Parent=DefaultProperties
Browser=Link Checkers
Frames=true
IFrames=true
Tables=true
Crawler=true

[!Susie (http://www.sync2it.com/susie)]
Parent=Link Checkers
Browser=!Susie

[*AgentName/*]
Parent=Link Checkers
Browser=AgentName

[*Linkman*]
Parent=Link Checkers
Browser=Linkman

[*LinksManager.com*]
Parent=Link Checkers
Browser=LinksManager

[*Powermarks/*]
Parent=Link Checkers
Browser=Powermarks

[*W3C-checklink/*]
Parent=Link Checkers
Browser=W3C Link Checker

[*Web Link Validator*]
Parent=Link Checkers
Browser=Web Link Validator

[*Zeus*]
Parent=Link Checkers
Browser=Zeus
isBanned=true

[ActiveBookmark *]
Parent=Link Checkers
Browser=ActiveBookmark

[Bookdog/*]
Parent=Link Checkers
Browser=Bookdog

[Bookmark Buddy*]
Parent=Link Checkers
Browser=Bookmark Buddy

[Bookmark Renewal Check Agent*]
Parent=Link Checkers
Browser=Bookmark Renewal Check Agent

[Bookmark search tool*]
Parent=Link Checkers
Browser=Bookmark search tool

[Bookmark-Manager]
Parent=Link Checkers
Browser=Bookmark-Manager

[Checkbot*]
Parent=Link Checkers
Browser=Checkbot

[CheckLinks/*]
Parent=Link Checkers
Browser=CheckLinks

[CyberSpyder Link Test/*]
Parent=Link Checkers
Browser=CyberSpyder Link Test

[DLC/*]
Parent=Link Checkers
Browser=DLC

[DocWeb Link Crawler (http://doc.php.net)]
Parent=Link Checkers
Browser=DocWeb Link Crawler

[FavOrg]
Parent=Link Checkers
Browser=FavOrg

[Favorites Sweeper v.3.*]
Parent=Link Checkers
Browser=Favorites Sweeper

[FindLinks/*]
Parent=Link Checkers
Browser=FindLinks

[Funnel Web Profiler*]
Parent=Link Checkers
Browser=Funnel Web Profiler

[Html Link Validator (www.lithopssoft.com)]
Parent=Link Checkers
Browser=HTML Link Validator

[IECheck]
Parent=Link Checkers
Browser=IECheck

[JCheckLinks/*]
Parent=Link Checkers
Browser=JCheckLinks

[JRTwine Software Check Favorites Utility]
Parent=Link Checkers
Browser=JRTwine

[Link Valet Online*]
Parent=Link Checkers
Browser=Link Valet
isBanned=true

[LinkAlarm/*]
Parent=Link Checkers
Browser=LinkAlarm

[Linkbot*]
Parent=Link Checkers
Browser=Linkbot

[LinkChecker/*]
Parent=Link Checkers
Browser=LinkChecker

[LinkextractorPro*]
Parent=Link Checkers
Browser=LinkextractorPro
isBanned=true

[LinkLint-checkonly/*]
Parent=Link Checkers
Browser=LinkLint

[LinkScan/*]
Parent=Link Checkers
Browser=LinkScan

[LinkSweeper/*]
Parent=Link Checkers
Browser=LinkSweeper

[LinkWalker*]
Parent=Link Checkers
Browser=LinkWalker

[MetaGer-LinkChecker]
Parent=Link Checkers
Browser=MetaGer-LinkChecker

[Mozilla/* (compatible; linktiger/*; *http://www.linktiger.com*)]
Parent=Link Checkers
Browser=LinkTiger
isBanned=true

[Mozilla/4.0 (Compatible); URLBase*]
Parent=Link Checkers
Browser=URLBase

[Mozilla/4.0 (compatible; Link Utility; http://net-promoter.com)]
Parent=Link Checkers
Browser=NetPromoter Link Utility

[Mozilla/4.0 (compatible; MSIE 6.0; Windows 98) Web Link Validator*]
Parent=Link Checkers
Browser=Web Link Validator
Win32=true

[Mozilla/4.0 (compatible; MSIE 7.0; Win32) Link Commander 3.0]
Parent=Link Checkers
Browser=Link Commander
Version=3.0
MajorVer=3
MinorVer=0
Platform=Win32

[Mozilla/4.0 (compatible; smartBot/1.*; checking links; *)]
Parent=Link Checkers
Browser=smartBot

[Mozilla/4.0 (compatible; SuperCleaner*;*)]
Parent=Link Checkers
Browser=SuperCleaner

[Mozilla/5.0 gURLChecker/*]
Parent=Link Checkers
Browser=gURLChecker
isBanned=true

[Newsgroupreporter LinkCheck]
Parent=Link Checkers
Browser=Newsgroupreporter LinkCheck

[onCHECK Linkchecker von www.scientec.de fuer www.onsinn.de]
Parent=Link Checkers
Browser=onCHECK Linkchecker

[online link validator (http://www.dead-links.com/)]
Parent=Link Checkers
Browser=Dead-Links.com
isBanned=true

[REL Link Checker*]
Parent=Link Checkers
Browser=REL Link Checker

[RLinkCheker*]
Parent=Link Checkers
Browser=RLinkCheker

[Robozilla/*]
Parent=Link Checkers
Browser=Robozilla

[RPT-HTTPClient/*]
Parent=Link Checkers
Browser=RPT-HTTPClient
isBanned=true

[SafariBookmarkChecker*(?http://www.coriolis.ch/)]
Parent=Link Checkers
Browser=SafariBookmarkChecker
Platform=MacOSX
CssVersion=2
supportsCSS=true

[Simpy/* (Simpy; http://www.simpy.com/?ref=bot; feedback at simpy dot com)]
Parent=Link Checkers
Browser=Simpy

[SiteBar/*]
Parent=Link Checkers
Browser=SiteBar

[Susie (http://www.sync2it.com/bms/susie.php]
Parent=Link Checkers
Browser=Susie

[URLBase/6.*]
Parent=Link Checkers

[VSE/*]
Parent=Link Checkers
Browser=VSE Link Tester

[WebTrends Link Analyzer]
Parent=Link Checkers
Browser=WebTrends Link Analyzer

[WorQmada/*]
Parent=Link Checkers
Browser=WorQmada

[Xenu* Link Sleuth*]
Parent=Link Checkers
Browser=Xenu's Link Sleuth
isBanned=true

[Z-Add Link Checker*]
Parent=Link Checkers
Browser=Z-Add Link Checker

;;;;;;;;;;;;;;;;;;;;;;;;;;;;;;;;;;;;;;;; Microsoft

[Microsoft]
Parent=DefaultProperties
Browser=Microsoft
isBanned=true

[Live (http://www.live.com/)]
Parent=Microsoft
Browser=Microsoft Live
isBanned=false
isSyndicationReader=true

[MFC Foundation Class Library*]
Parent=Microsoft
Browser=MFC Foundation Class Library

[MFHttpScan]
Parent=Microsoft
Browser=MFHttpScan

[Microsoft BITS/*]
Parent=Microsoft
Browser=BITS

[Microsoft Data Access Internet Publishing Provider Cache Manager]
Parent=Microsoft
Browser=MS IPP

[Microsoft Data Access Internet Publishing Provider DAV*]
Parent=Microsoft
Browser=MS IPP DAV

[Microsoft Data Access Internet Publishing Provider Protocol Discovery]
Parent=Microsoft
Browser=MS IPPPD

[Microsoft Internet Explorer]
Parent=Microsoft
Browser=Fake IE

[Microsoft Office Existence Discovery]
Parent=Microsoft
Browser=Microsoft Office Existence Discovery

[Microsoft Office Protocol Discovery]
Parent=Microsoft
Browser=MS OPD

[Microsoft Office/* (*Picture Manager*)]
Parent=Microsoft
Browser=Microsoft Office Picture Manager

[Microsoft URL Control*]
Parent=Microsoft
Browser=Microsoft URL Control

[Microsoft Visio MSIE]
Parent=Microsoft
Browser=Microsoft Visio

[Microsoft-WebDAV-MiniRedir/*]
Parent=Microsoft
Browser=Microsoft-WebDAV

[Mozilla/5.0 (Macintosh; Intel Mac OS X) Excel/12.*]
Parent=Microsoft
Browser=Microsoft Excel
Version=12.0
MajorVer=12
MinorVer=0
Platform=MacOSX

[MSN Feed Manager]
Parent=Microsoft
Browser=MSN Feed Manager
isBanned=false
isSyndicationReader=true

[MSProxy/*]
Parent=Microsoft
Browser=MS Proxy

;;;;;;;;;;;;;;;;;;;;;;;;;;;;;;;;;;;;;;;; Miscellaneous Browsers

[Miscellaneous Browsers]
Parent=DefaultProperties
Browser=Miscellaneous Browsers
Frames=true
Tables=true
Cookies=true

[*Amiga*]
Parent=Miscellaneous Browsers
Browser=Amiga
Platform=Amiga

[*avantbrowser*]
Parent=Miscellaneous Browsers
Browser=Avant Browser

[12345]
Parent=Miscellaneous Browsers
Browser=12345
isBanned=true

[Ace Explorer]
Parent=Miscellaneous Browsers
Browser=Ace Explorer

[Enigma Browser*]
Parent=Miscellaneous Browsers
Browser=Enigma Browser

[EVE-minibrowser/*]
Parent=Miscellaneous Browsers
Browser=EVE-minibrowser
IFrames=false
Tables=false
BackgroundSounds=false
VBScript=false
JavaApplets=false
JavaScript=false
ActiveXControls=false
isBanned=false
Crawler=false

[Godzilla/* (Basic*; *; Commodore C=64; *; rv:1.*)*]
Parent=Miscellaneous Browsers
Browser=Godzilla

[GreenBrowser]
Parent=Miscellaneous Browsers
Browser=GreenBrowser
Frames=true
IFrames=true
Tables=true
Cookies=true
BackgroundSounds=true
VBScript=true
JavaApplets=true
JavaScript=true
ActiveXControls=true
CssVersion=2
supportsCSS=true

[Kopiczek/* (WyderOS*; *)]
Parent=Miscellaneous Browsers
Browser=Kopiczek
Platform=WyderOS
IFrames=true
JavaApplets=true
JavaScript=true
CssVersion=2
supportsCSS=true

[Mozilla/* (*) - BrowseX (*)]
Parent=Miscellaneous Browsers
Browser=BrowseX

[Mozilla/* (Win32;*Escape?*; ?)]
Parent=Miscellaneous Browsers
Browser=Escape
Platform=Win32

[Mozilla/4.0 (compatible; ibisBrowser)]
Parent=Miscellaneous Browsers
Browser=ibisBrowser

[Mozilla/5.0 (Macintosh; ?; PPC Mac OS X;*) AppleWebKit/* (*) HistoryHound/*]
Parent=Miscellaneous Browsers
Browser=HistoryHound

[NetRecorder*]
Parent=Miscellaneous Browsers
Browser=NetRecorder

[NetSurfer*]
Parent=Miscellaneous Browsers
Browser=NetSurfer

[ogeb browser , Version 1.1.0]
Parent=Miscellaneous Browsers
Browser=ogeb browser
Version=1.1
MajorVer=1
MinorVer=1

[SCEJ PSP BROWSER 0102pspNavigator]
Parent=Miscellaneous Browsers
Browser=Wipeout Pure

[SlimBrowser]
Parent=Miscellaneous Browsers
Browser=SlimBrowser

[WWW_Browser/*]
Parent=Miscellaneous Browsers
Browser=WWW Browser
Version=1.69
MajorVer=1
MinorVer=69
Platform=Win16
CssVersion=3
supportsCSS=true

[*Netcraft Webserver Survey*]
Parent=Netcraft
Browser=Netcraft Webserver Survey
isBanned=true

;;;;;;;;;;;;;;;;;;;;;;;;;;;;;;;;;;;;;;;; Offline Browsers

[Offline Browsers]
Parent=DefaultProperties
Browser=Offline Browsers
Frames=true
Tables=true
Cookies=true
isBanned=true
Crawler=true

[*Check&Get*]
Parent=Offline Browsers
Browser=Check&Get

[*HTTrack*]
Parent=Offline Browsers
Browser=HTTrack

[*MSIECrawler*]
Parent=Offline Browsers
Browser=IE Offline Browser

[*TweakMASTER*]
Parent=Offline Browsers
Browser=TweakMASTER

[BackStreet Browser *]
Parent=Offline Browsers
Browser=BackStreet Browser

[Go-Ahead-Got-It*]
Parent=Offline Browsers
Browser=Go Ahead Got-It

[iGetter/*]
Parent=Offline Browsers
Browser=iGetter

[Teleport*]
Parent=Offline Browsers
Browser=Teleport

;;;;;;;;;;;;;;;;;;;;;;;;;;;;;;;;;;;;;;;; Online Scanners

[Online Scanners]
Parent=DefaultProperties
Browser=Online Scanners
isBanned=true

[JoeDog/* (X11; I; Siege *)]
Parent=Online Scanners
Browser=JoeDog
isBanned=false

[Morfeus Fucking Scanner]
Parent=Online Scanners
Browser=Morfeus Fucking Scanner

[Mozilla/4.0 (compatible; Trend Micro tmdr 1.*]
Parent=Online Scanners
Browser=Trend Micro

[Titanium 2005 (4.02.01)]
Parent=Online Scanners
Browser=Panda Antivirus Titanium

[virus_detector*]
Parent=Online Scanners
Browser=Secure Computing Corporation

;;;;;;;;;;;;;;;;;;;;;;;;;;;;;;;;;;;;;;;; Proxy Servers

[Proxy Servers]
Parent=DefaultProperties
Browser=Proxy Servers
isBanned=true

[*squid*]
Parent=Proxy Servers
Browser=Squid

[Anonymisiert*]
Parent=Proxy Servers
Browser=Anonymizied

[Anonymizer/*]
Parent=Proxy Servers
Browser=Anonymizer

[Anonymizied*]
Parent=Proxy Servers
Browser=Anonymizied

[Anonymous*]
Parent=Proxy Servers
Browser=Anonymous

[Anonymous/*]
Parent=Proxy Servers
Browser=Anonymous

[CE-Preload]
Parent=Proxy Servers
Browser=CE-Preload

[http://Anonymouse.org/*]
Parent=Proxy Servers
Browser=Anonymouse

[IE/6.01 (CP/M; 8-bit*)]
Parent=Proxy Servers
Browser=Squid

[Mozilla/* (TuringOS; Turing Machine; 0.0)]
Parent=Proxy Servers
Browser=Anonymizer

[Mozilla/4.0 (compatible; MSIE ?.0; SaferSurf*)]
Parent=Proxy Servers
Browser=SaferSurf

[Mozilla/5.0 (compatible; del.icio.us-thumbnails/*; *) KHTML/* (like Gecko)]
Parent=Proxy Servers
Browser=Yahoo!
isBanned=true
Crawler=true

[Nutscrape]
Parent=Proxy Servers
Browser=Squid

[Nutscrape/* (CP/M; 8-bit*)]
Parent=Proxy Servers
Browser=Squid

[Privoxy/*]
Parent=Proxy Servers
Browser=Privoxy

[ProxyTester*]
Parent=Proxy Servers
Browser=ProxyTester
isBanned=true
Crawler=true

[SilentSurf*]
Parent=Proxy Servers
Browser=SilentSurf

[SmallProxy*]
Parent=Proxy Servers
Browser=SmallProxy

[Space*Bison/*]
Parent=Proxy Servers
Browser=Proxomitron

[Sqworm/*]
Parent=Proxy Servers
Browser=Websense

[SurfControl]
Parent=Proxy Servers
Browser=SurfControl

;;;;;;;;;;;;;;;;;;;;;;;;;;;;;;;;;;;;;;;; Research Projects

[Research Projects]
Parent=DefaultProperties
Browser=Research Projects
isBanned=true
Crawler=true

[*research*]
Parent=Research Projects

[AcadiaUniversityWebCensusClient]
Parent=Research Projects
Browser=AcadiaUniversityWebCensusClient

[Amico Alpha * (*) Gecko/* AmicoAlpha/*]
Parent=Research Projects
Browser=Amico Alpha

[annotate_google; http://ponderer.org/*]
Parent=Research Projects
Browser=Annotate Google

[CMS crawler (?http://buytaert.net/crawler/)]
Parent=Research Projects

[e-SocietyRobot(http://www.yama.info.waseda.ac.jp/~yamana/es/)]
Parent=Research Projects
Browser=e-SocietyRobot

[Forschungsportal/*]
Parent=Research Projects
Browser=Forschungsportal

[Gulper Web *]
Parent=Research Projects
Browser=Gulper Web Bot

[HooWWWer/*]
Parent=Research Projects
Browser=HooWWWer

[http://buytaert.net/crawler]
Parent=Research Projects

[inetbot/* (?http://www.inetbot.com/bot.html)]
Parent=Research Projects
Browser=inetbot

[IRLbot/*]
Parent=Research Projects
Browser=IRLbot

[Lachesis]
Parent=Research Projects
Browser=Lachesis

[Mozilla/5.0 (compatible; nextthing.org/*)]
Parent=Research Projects
Browser=nextthing.org
Version=1.0
MajorVer=1
MinorVer=0

[Mozilla/5.0 (compatible; Theophrastus/*)]
Parent=Research Projects
Browser=Theophrastus

[Mozilla/5.0 (compatible; Webscan v0.*;  http://otc.dyndns.org/webscan/)]
Parent=Research Projects
Browser=Webscan

[MQbot*]
Parent=Research Projects
Browser=MQbot

[OutfoxBot/*]
Parent=Research Projects
Browser=OutfoxBot

[polybot?*]
Parent=Research Projects
Browser=Polybot

[Shim?Crawler*]
Parent=Research Projects
Browser=Shim Crawler

[Steeler/*]
Parent=Research Projects
Browser=Steeler

[Taiga web spider]
Parent=Research Projects
Browser=Taiga

[Theme Spider*]
Parent=Research Projects
Browser=Theme Spider

[UofTDB_experiment* (leehyun@cs.toronto.edu)]
Parent=Research Projects
Browser=UofTDB Experiment

[USyd-NLP-Spider*]
Parent=Research Projects
Browser=USyd-NLP-Spider

[woriobot*]
Parent=Research Projects
Browser=woriobot

[wwwster/* (Beta, mailto:gue@cis.uni-muenchen.de)]
Parent=Research Projects
Browser=wwwster
Beta=true

[Zao-Crawler]
Parent=Research Projects
Browser=Zao-Crawler

[Zao/*]
Parent=Research Projects
Browser=Zao

;;;;;;;;;;;;;;;;;;;;;;;;;;;;;;;;;;;;;;;; Rippers

[Rippers]
Parent=DefaultProperties
Browser=Rippers
Frames=true
IFrames=true
Tables=true
isBanned=true
Crawler=true

[*grub*]
Parent=Rippers
Browser=grub

[*ickHTTP*]
Parent=Rippers
Browser=IP*Works

[*java*]
Parent=Rippers

[*libwww-perl*]
Parent=Rippers
Browser=libwww-perl

[*WebGrabber*]
Parent=Rippers

[*WinHttpRequest*]
Parent=Rippers
Browser=WinHttp

[3D-FTP/*]
Parent=Rippers
Browser=3D-FTP

[3wGet/*]
Parent=Rippers
Browser=3wGet

[ActiveRefresh*]
Parent=Rippers
Browser=ActiveRefresh

[Artera (Version *)]
Parent=Rippers
Browser=Artera

[AutoHotkey]
Parent=Rippers
Browser=AutoHotkey

[b2w/*]
Parent=Rippers
Browser=b2w

[BasicHTTP/*]
Parent=Rippers
Browser=BasicHTTP

[BlockNote.Net]
Parent=Rippers
Browser=BlockNote.Net

[CAST]
Parent=Rippers
Browser=CAST

[CFNetwork/*]
Parent=Rippers
Browser=CFNetwork

[CFSCHEDULE*]
Parent=Rippers
Browser=ColdFusion Task Scheduler

[CobWeb/*]
Parent=Rippers
Browser=CobWeb

[ColdFusion*]
Parent=Rippers
Browser=ColdFusion

[Crawl_Application]
Parent=Rippers
Browser=Crawl_Application

[curl/*]
Parent=Rippers
Browser=cURL

[Custo*]
Parent=Rippers
Browser=Custo

[DataCha0s/*]
Parent=Rippers
Browser=DataCha0s

[DeepIndexer*]
Parent=Rippers
Browser=DeepIndexer

[DISCo Pump *]
Parent=Rippers
Browser=DISCo Pump

[eStyleSearch * (compatible; MSIE 6.0; Windows NT 5.0)]
Parent=Rippers
Browser=eStyleSearch
Win32=true

[ezic.com http agent *]
Parent=Rippers
Browser=Ezic.com

[fetch libfetch/*]
Parent=Rippers

[FGet*]
Parent=Rippers
Browser=FGet

[Flaming AttackBot*]
Parent=Rippers
Browser=Flaming AttackBot

[Foobot*]
Parent=Rippers
Browser=Foobot

[GameSpyHTTP/*]
Parent=Rippers
Browser=GameSpyHTTP

[gnome-vfs/*]
Parent=Rippers
Browser=gnome-vfs

[Harvest/*]
Parent=Rippers
Browser=Harvest

[hcat/*]
Parent=Rippers
Browser=hcat

[HLoader]
Parent=Rippers
Browser=HLoader

[Holmes/*]
Parent=Rippers
Browser=Holmes

[HTMLParser/*]
Parent=Rippers
Browser=HTMLParser

[http generic]
Parent=Rippers
Browser=http generic

[httpclient*]
Parent=Rippers

[httperf/*]
Parent=Rippers
Browser=httperf

[HTTPFetch/*]
Parent=Rippers
Browser=HTTPFetch

[HTTPGrab]
Parent=Rippers
Browser=HTTPGrab

[HttpSession]
Parent=Rippers
Browser=HttpSession

[httpunit/*]
Parent=Rippers
Browser=HttpUnit

[ICE_GetFile]
Parent=Rippers
Browser=ICE_GetFile

[iexplore.exe]
Parent=Rippers

[Inet - Eureka App]
Parent=Rippers
Browser=Inet - Eureka App

[INetURL/*]
Parent=Rippers
Browser=INetURL

[InetURL:/*]
Parent=Rippers
Browser=InetURL

[Internet Exploiter/*]
Parent=Rippers

[Internet Explore *]
Parent=Rippers
Browser=Fake IE

[Internet Explorer *]
Parent=Rippers
Browser=Fake IE

[IP*Works!*/*]
Parent=Rippers
Browser=IP*Works!

[IrssiUrlLog/*]
Parent=Rippers
Browser=IrssiUrlLog

[JPluck/*]
Parent=Rippers
Browser=JPluck

[Kapere (http://www.kapere.com)]
Parent=Rippers
Browser=Kapere

[LeechFTP]
Parent=Rippers
Browser=LeechFTP

[LeechGet*]
Parent=Rippers
Browser=LeechGet

[libcurl-agent/*]
Parent=Rippers
Browser=libcurl

[libWeb/clsHTTP*]
Parent=Rippers
Browser=libWeb/clsHTTP

[lwp*]
Parent=Rippers

[MFC_Tear_Sample]
Parent=Rippers
Browser=MFC_Tear_Sample

[Moozilla]
Parent=Rippers
Browser=Moozilla

[MovableType/*]
Parent=Rippers
Browser=MovableType Web Log

[Mozilla/2.0 (compatible; NEWT ActiveX; Win32)]
Parent=Rippers
Browser=NEWT ActiveX
Platform=Win32

[Mozilla/3.0 (compatible)]
Parent=Rippers

[Mozilla/3.0 (compatible; Indy Library)]
Parent=Rippers
Cookies=true

[Mozilla/3.01 (compatible;)]
Parent=Rippers

[Mozilla/4.0 (compatible; BorderManager*)]
Parent=Rippers
Browser=Novell BorderManager

[Mozilla/4.0 (compatible;)]
Parent=Rippers

[Mozilla/5.0 (compatible; IPCheck Server Monitor*)]
Parent=Rippers
Browser=IPCheck Server Monitor

[OCN-SOC/*]
Parent=Rippers
Browser=OCN-SOC

[Offline Explorer*]
Parent=Rippers
Browser=Offline Explorer

[Open Web Analytics Bot*]
Parent=Rippers
Browser=Open Web Analytics Bot

[OSSProxy*]
Parent=Rippers
Browser=OSSProxy

[Pageload*]
Parent=Rippers
Browser=PageLoad

[PageNest/*]
Parent=Rippers
Browser=PageNest

[pavuk/*]
Parent=Rippers
Browser=Pavuk

[PEAR HTTP_Request*]
Parent=Rippers
Browser=PEAR-PHP

[PHP*]
Parent=Rippers
Browser=PHP

[PigBlock (Windows NT 5.1; U)*]
Parent=Rippers
Browser=PigBlock
Win32=true

[Pockey*]
Parent=Rippers
Browser=Pockey-GetHTML

[POE-Component-Client-HTTP/*]
Parent=Rippers
Browser=POE-Component-Client-HTTP

[PycURL/*]
Parent=Rippers
Browser=PycURL

[Python*]
Parent=Rippers
Browser=Python

[RepoMonkey*]
Parent=Rippers
Browser=RepoMonkey

[SBL-BOT*]
Parent=Rippers
Browser=BlackWidow

[ScoutAbout*]
Parent=Rippers
Browser=ScoutAbout

[sherlock/*]
Parent=Rippers
Browser=Sherlock

[SiteParser/*]
Parent=Rippers
Browser=SiteParser

[SiteSnagger*]
Parent=Rippers
Browser=SiteSnagger

[SiteSucker/*]
Parent=Rippers
Browser=SiteSucker

[SiteWinder*]
Parent=Rippers
Browser=SiteWinder

[Snoopy*]
Parent=Rippers
Browser=Snoopy

[SOFTWING_TEAR_AGENT*]
Parent=Rippers
Browser=AspTear

[SuperHTTP/*]
Parent=Rippers
Browser=SuperHTTP

[Tcl http client package*]
Parent=Rippers
Browser=Tcl http client package

[Twisted PageGetter]
Parent=Rippers
Browser=Twisted PageGetter

[URL2File/*]
Parent=Rippers
Browser=URL2File

[UtilMind HTTPGet]
Parent=Rippers
Browser=UtilMind HTTPGet

[VCI WebViewer*]
Parent=Rippers
Browser=VCI WebViewer

[W3CRobot/*]
Parent=Rippers
Browser=W3CRobot

[Web Downloader*]
Parent=Rippers
Browser=Web Downloader

[Web Downloader/*]
Parent=Rippers
Browser=Web Downloader

[Web Magnet*]
Parent=Rippers
Browser=Web Magnet

[WebAuto/*]
Parent=Rippers

[webbandit/*]
Parent=Rippers
Browser=webbandit

[WebCopier*]
Parent=Rippers
Browser=WebCopier

[WebDownloader*]
Parent=Rippers
Browser=WebDownloader

[WebFetch]
Parent=Rippers
Browser=WebFetch

[webfetch/*]
Parent=Rippers
Browser=WebFetch

[WebGatherer*]
Parent=Rippers
Browser=WebGatherer

[WebGet]
Parent=Rippers
Browser=WebGet

[WebReaper*]
Parent=Rippers
Browser=WebReaper

[WebRipper]
Parent=Rippers
Browser=WebRipper

[WebSauger*]
Parent=Rippers
Browser=WebSauger

[Website Downloader*]
Parent=Rippers
Browser=Website Downloader

[Website eXtractor*]
Parent=Rippers
Browser=Website eXtractor

[Website Quester]
Parent=Rippers
Browser=Website Quester

[WebsiteExtractor*]
Parent=Rippers
Browser=Website eXtractor

[WebSnatcher*]
Parent=Rippers
Browser=WebSnatcher

[Webster Pro*]
Parent=Rippers
Browser=Webster Pro

[WebStripper*]
Parent=Rippers
Browser=WebStripper

[WebWhacker*]
Parent=Rippers
Browser=WebWhacker

[WinScripter iNet Tools]
Parent=Rippers
Browser=WinScripter iNet Tools

[WWW-Mechanize/*]
Parent=Rippers
Browser=WWW-Mechanize

[Zend_Http_Client]
Parent=Rippers
Browser=Zend_Http_Client

;;;;;;;;;;;;;;;;;;;;;;;;;;;;;;;;;;;;;;;; Site Monitors

[Site Monitors]
Parent=DefaultProperties
Browser=Site Monitors
Cookies=true
isBanned=true
Crawler=true

[*EasyRider*]
Parent=Site Monitors
Browser=EasyRider

[*maxamine.com--robot*]
Parent=Site Monitors
Browser=maxamine.com--robot
isBanned=true

[*WebMon ?.*]
Parent=Site Monitors
Browser=WebMon

[Kenjin Spider*]
Parent=Site Monitors
Browser=Kenjin Spider

[Kevin http://*]
Parent=Site Monitors
Browser=Kevin
isBanned=true

[Mozilla/4.0 (compatible; ChangeDetection/*]
Parent=Site Monitors
Browser=ChangeDetection

[Myst Monitor Service v*]
Parent=Site Monitors
Browser=Myst Monitor Service

[Net Probe]
Parent=Site Monitors
Browser=Net Probe

[NetMechanic*]
Parent=Site Monitors
Browser=NetMechanic

[NetReality*]
Parent=Site Monitors
Browser=NetReality

[Pingdom GIGRIB*]
Parent=Site Monitors
Browser=Pingdom

[Site Valet Online*]
Parent=Site Monitors
Browser=Site Valet
isBanned=true

[SITECHECKER]
Parent=Site Monitors
Browser=SITECHECKER

[sitemonitor@dnsvr.com/*]
Parent=Site Monitors
Browser=ZoneEdit Failover Monitor
isBanned=false

[UpTime Checker*]
Parent=Site Monitors
Browser=UpTime Checker

[URL Control*]
Parent=Site Monitors
Browser=URL Control

[URL_Access/*]
Parent=Site Monitors

[URLCHECK]
Parent=Site Monitors
Browser=URLCHECK

[URLy Warning*]
Parent=Site Monitors
Browser=URLy Warning

[Webcheck *]
Parent=Site Monitors
Browser=Webcheck
Version=1.0
MajorVer=1
MinorVer=0

[WebPatrol/*]
Parent=Site Monitors
Browser=WebPatrol

[websitepulse checker/*]
Parent=Site Monitors
Browser=websitepulse checker

;;;;;;;;;;;;;;;;;;;;;;;;;;;;;;;;;;;;;;;; Social Bookmarkers

[Social Bookmarkers]
Parent=DefaultProperties
Browser=Social Bookmarkers
Frames=true
Tables=true
Cookies=true
JavaScript=true

[BookmarkBase(2/;http://bookmarkbase.com)]
Parent=Social Bookmarkers
Browser=BookmarkBase

[Cocoal.icio.us/1.0 (v43) (Mac OS X; http://www.scifihifi.com/cocoalicious)]
Parent=Social Bookmarkers
Browser=Cocoalicious

[Mozilla/5.0 (compatible; FriendFeedBot/0.*;  Http://friendfeed.com/about/bot)]
Parent=Social Bookmarkers
Browser=FriendFeedBot

[Twitturly*]
Parent=Social Bookmarkers
Browser=Twitturly

[WinkBot/*]
Parent=Social Bookmarkers
Browser=WinkBot

;;;;;;;;;;;;;;;;;;;;;;;;;;;;;;;;;;;;;;;; Translators

[Translators]
Parent=DefaultProperties
Browser=Translators
Frames=true
Tables=true
Cookies=true

[Seram Server]
Parent=Translators
Browser=Seram Server

[TeragramWebcrawler/*]
Parent=Translators
Browser=TeragramWebcrawler
Version=1.0
MajorVer=1
MinorVer=0

[WebIndexer/* (Web Indexer; *)]
Parent=Translators
Browser=WorldLingo

[WebTrans]
Parent=Translators
Browser=WebTrans

;;;;;;;;;;;;;;;;;;;;;;;;;;;;;;;;;;;;;;;; Version Checkers

[Version Checkers]
Parent=DefaultProperties
Browser=Version Checkers
Crawler=true

[Automated Browscap.ini Updater. To report issues contact us at http://www.skycomp.ca]
Parent=Version Checkers
Browser=Automated Browscap.ini Updater

[BMC Link Validator (http://www.briansmodelcars.com/links/)]
Parent=Version Checkers
Browser=BMC Link Validator
MajorVer=1
MinorVer=0
Platform=Win2000

[Browscap updater]
Parent=Version Checkers
Browser=Browscap updater

[BrowscapUpdater1.0]
Parent=Version Checkers

[Browser Capabilities Project (http://browsers.garykeith.com; http://browsers.garykeith.com/sitemail/contact-me.asp)]
Parent=Version Checkers
Browser=Gary Keith's Version Checker

[Browser Capabilities Project AutoDownloader]
Parent=Version Checkers
Browser=TKC AutoDownloader

[browsers.garykeith.com browscap.ini bot BETA]
Parent=Version Checkers

[Code Sample Web Client]
Parent=Version Checkers
Browser=Code Sample Web Client

[Desktop Sidebar*]
Parent=Version Checkers
Browser=Desktop Sidebar
isBanned=true

[Mono Browser Capabilities Updater*]
Parent=Version Checkers
Browser=Mono Browser Capabilities Updater
isBanned=true

[Rewmi/*]
Parent=Version Checkers
isBanned=true

[Subtext Version 1.9* - http://subtextproject.com/ (Microsoft Windows NT 5.2.*)]
Parent=Version Checkers
Browser=Subtext

[TherapeuticResearch]
Parent=Version Checkers
Browser=TherapeuticResearch

[UpdateBrowscap*]
Parent=Version Checkers
Browser=UpdateBrowscap

[www.garykeith.com browscap.ini bot*]
Parent=Version Checkers
Browser=clarkson.edu 

[www.substancia.com AutoHTTPAgent (ver *)]
Parent=Version Checkers
Browser=Subst�ncia

;;;;;;;;;;;;;;;;;;;;;;;;;;;;;;;;;;;;;;;; Become

[Become]
Parent=DefaultProperties
Browser=Become
Frames=true
Tables=true
isSyndicationReader=true
Crawler=true

[*BecomeBot/*]
Parent=Become
Browser=BecomeBot

[*BecomeBot@exava.com*]
Parent=Become
Browser=BecomeBot

[*Exabot@exava.com*]
Parent=Become
Browser=Exabot

[MonkeyCrawl/*]
Parent=Become
Browser=MonkeyCrawl

[Mozilla/5.0 (compatible; BecomeJPBot/2.3; *)]
Parent=Become
Browser=BecomeJPBot

;;;;;;;;;;;;;;;;;;;;;;;;;;;;;;;;;;;;;;;; Blue Coat Systems

[Blue Coat Systems]
Parent=DefaultProperties
Browser=Blue Coat Systems
isBanned=true
Crawler=true

;;;;;;;;;;;;;;;;;;;;;;;;;;;;;;;;;;;;;;;; Browscap Abusers

[Browscap Abusers]
Parent=DefaultProperties
Browser=Browscap Abusers
isBanned=true

[Apple-PubSub/*]
Parent=Browscap Abusers
Browser=Apple-PubSub

;;;;;;;;;;;;;;;;;;;;;;;;;;;;;;;;;;;;;;;; FeedHub

[FeedHub]
Parent=DefaultProperties
Browser=FeedHub
isSyndicationReader=true

[FeedHub FeedDiscovery/1.0 (http://www.feedhub.com)]
Parent=FeedHub
Browser=FeedHub FeedDiscovery
Version=1.0
MajorVer=1
MinorVer=0

[FeedHub FeedFetcher/1.0 (http://www.feedhub.com)]
Parent=FeedHub
Browser=FeedHub FeedFetcher
Version=1.0
MajorVer=1
MinorVer=0

[FeedHub MetaDataFetcher/1.0 (http://www.feedhub.com)]
Parent=FeedHub
Browser=FeedHub MetaDataFetcher
Version=1.0
MajorVer=1
MinorVer=0

[Internet Content Rating Association]
Parent=DefaultProperties
Browser=
Frames=true
IFrames=true
Tables=true
Cookies=true
Crawler=true

[ICRA_label_generator/1.?]
Parent=Internet Content Rating Association
Browser=ICRA_label_generator

[ICRA_Semantic_spider/0.?]
Parent=Internet Content Rating Association
Browser=ICRA_Semantic_spider

;;;;;;;;;;;;;;;;;;;;;;;;;;;;;;;;;;;;;;;; NameProtect

[NameProtect]
Parent=DefaultProperties
Browser=NameProtect
isBanned=true
Crawler=true

[abot/*]
Parent=NameProtect
Browser=NameProtect

[NP/*]
Parent=NameProtect
Browser=NameProtect

[NPBot*]
Parent=NameProtect
Browser=NameProtect

;;;;;;;;;;;;;;;;;;;;;;;;;;;;;;;;;;;;;;;; Netcraft

[Netcraft]
Parent=DefaultProperties
Browser=Netcraft
isBanned=true
Crawler=true

[*Netcraft Web Server Survey*]
Parent=Netcraft
Browser=Netcraft Webserver Survey
isBanned=true

[Mozilla/5.0 (compatible; NetcraftSurveyAgent/1.0;  info@netcraft.com)]
Parent=Netcraft
Browser=NetcraftSurveyAgent

;;;;;;;;;;;;;;;;;;;;;;;;;;;;;;;;;;;;;;;; NewsGator

[NewsGator]
Parent=DefaultProperties
Browser=NewsGator
isSyndicationReader=true

[MarsEdit*]
Parent=NewsGator
Browser=MarsEdit

[NetNewsWire*/*]
Parent=NewsGator
Browser=NetNewsWire
Platform=MacOSX

[NewsFire/*]
Parent=NewsGator
Browser=NewsFire

[NewsGator FetchLinks extension/*]
Parent=NewsGator
Browser=NewsGator FetchLinks

[NewsGator/*]
Parent=NewsGator
Browser=NewsGator
isBanned=true

[NewsGatorOnline/*]
Parent=NewsGator
Browser=NewsGatorOnline

;;;;;;;;;;;;;;;;;;;;;;;;;;;;;;;;;;;;;;;; Chrome 0.2

[Chrome 0.2]
Parent=DefaultProperties
Browser=Chrome
Version=0.2
MinorVer=2
Beta=true
Win32=true
Frames=true
IFrames=true
Tables=true
Cookies=true
JavaApplets=true
JavaScript=true
CssVersion=3
supportsCSS=true

[Mozilla/5.0 (Windows; U; Windows NT 5.1; *) AppleWebKit/* (KHTML, like Gecko) Chrome/0.2.* Safari/*]
Parent=Chrome 0.2
Platform=WinXP

[Mozilla/5.0 (Windows; U; Windows NT 5.2; *) AppleWebKit/* (KHTML, like Gecko) Chrome/0.2.* Safari/*]
Parent=Chrome 0.2
Platform=Win2003

[Mozilla/5.0 (Windows; U; Windows NT 6.0; *) AppleWebKit/* (KHTML, like Gecko) Chrome/0.2.* Safari/*]
Parent=Chrome 0.2
Platform=WinVista

;;;;;;;;;;;;;;;;;;;;;;;;;;;;;;;;;;;;;;;; Chrome 0.3

[Chrome 0.3]
Parent=DefaultProperties
Browser=Chrome
Version=0.3
MinorVer=3
Beta=true
Win32=true
Frames=true
IFrames=true
Tables=true
Cookies=true
JavaApplets=true
JavaScript=true
CssVersion=3
supportsCSS=true

[Mozilla/5.0 (Windows; U; Windows NT 5.1; *) AppleWebKit/* (KHTML, like Gecko) Chrome/0.3.* Safari/*]
Parent=Chrome 0.3
Platform=WinXP

[Mozilla/5.0 (Windows; U; Windows NT 5.2; *) AppleWebKit/* (KHTML, like Gecko) Chrome/0.3.* Safari/*]
Parent=Chrome 0.3
Platform=Win2003

[Mozilla/5.0 (Windows; U; Windows NT 6.0; *) AppleWebKit/* (KHTML, like Gecko) Chrome/0.3.* Safari/*]
Parent=Chrome 0.3
Platform=WinVista

;;;;;;;;;;;;;;;;;;;;;;;;;;;;;;;;;;;;;;;; Chrome 0.4

[Chrome 0.4]
Parent=DefaultProperties
Browser=Chrome
Version=0.4
MinorVer=4
Win32=true
Frames=true
IFrames=true
Tables=true
Cookies=true
JavaApplets=true
JavaScript=true
CssVersion=3
supportsCSS=true

[Mozilla/5.0 (Windows; U; Windows NT 5.1; *) AppleWebKit/* (KHTML, like Gecko) Chrome/0.4.* Safari/*]
Parent=Chrome 0.4
Platform=WinXP

[Mozilla/5.0 (Windows; U; Windows NT 5.2; *) AppleWebKit/* (KHTML, like Gecko) Chrome/0.4.* Safari/*]
Parent=Chrome 0.4
Platform=Win2003

[Mozilla/5.0 (Windows; U; Windows NT 6.0; *) AppleWebKit/* (KHTML, like Gecko) Chrome/0.4.* Safari/*]
Parent=Chrome 0.4
Platform=WinVista

;;;;;;;;;;;;;;;;;;;;;;;;;;;;;;;;;;;;;;;; Chrome 0.5

[Chrome 0.5]
Parent=DefaultProperties
Browser=Chrome
Version=0.5
MinorVer=5
Beta=true
Win32=true
Frames=true
IFrames=true
Tables=true
Cookies=true
JavaApplets=true
JavaScript=true
CssVersion=3
supportsCSS=true

[Mozilla/5.0 (Windows; U; Windows NT 5.1; *) AppleWebKit/* (KHTML, like Gecko) Chrome/0.5.* Safari/*]
Parent=Chrome 0.5
Platform=WinXP

[Mozilla/5.0 (Windows; U; Windows NT 5.2; *) AppleWebKit/* (KHTML, like Gecko) Chrome/0.5.* Safari/*]
Parent=Chrome 0.5
Platform=Win2003

[Mozilla/5.0 (Windows; U; Windows NT 6.0; *) AppleWebKit/* (KHTML, like Gecko) Chrome/0.5.* Safari/*]
Parent=Chrome 0.5
Platform=WinVista

;;;;;;;;;;;;;;;;;;;;;;;;;;;;;;;;;;;;;;;; Chrome 1.0

[Chrome 1.0]
Parent=DefaultProperties
Browser=Chrome
Version=1.0
MajorVer=1
Win32=true
Frames=true
IFrames=true
Tables=true
Cookies=true
JavaApplets=true
JavaScript=true
CssVersion=3
supportsCSS=true

[Mozilla/5.0 (Windows; U; Windows NT 5.1; *) AppleWebKit/* (KHTML, like Gecko) Chrome/1.0.* Safari/*]
Parent=Chrome 1.0
Platform=WinXP

[Mozilla/5.0 (Windows; U; Windows NT 5.2; *) AppleWebKit/* (KHTML, like Gecko) Chrome/1.0.* Safari/*]
Parent=Chrome 1.0
Platform=Win2003

[Mozilla/5.0 (Windows; U; Windows NT 6.0; *) AppleWebKit/* (KHTML, like Gecko) Chrome/1.0.* Safari/*]
Parent=Chrome 1.0
Platform=WinVista

[Mozilla/5.0 (Windows; U; Windows NT 6.1; *) AppleWebKit/* (KHTML, like Gecko) Chrome/1.0.* Safari/*]
Parent=Chrome 1.0
Platform=Win7

[Mozilla/5.0 (Windows; U; Windows NT 7.0; *) AppleWebKit/* (KHTML, like Gecko) Chrome/1.0.* Safari/*]
Parent=Chrome 1.0
Platform=Win7

;;;;;;;;;;;;;;;;;;;;;;;;;;;;;;;;;;;;;;;; Chrome 2.0

[Chrome 2.0]
Parent=DefaultProperties
Browser=Chrome
Version=2.0
MajorVer=2
Win32=true
Frames=true
IFrames=true
Tables=true
Cookies=true
JavaApplets=true
JavaScript=true
CssVersion=3
supportsCSS=true

[Mozilla/5.0 (Windows; U; Windows NT 5.1; *) AppleWebKit/* (KHTML, like Gecko) Chrome/2.0.* Safari/*]
Parent=Chrome 2.0
Platform=WinXP

[Mozilla/5.0 (Windows; U; Windows NT 5.2; *) AppleWebKit/* (KHTML, like Gecko) Chrome/2.0.* Safari/*]
Parent=Chrome 2.0
Platform=Win2003

[Mozilla/5.0 (Windows; U; Windows NT 6.0; *) AppleWebKit/* (KHTML, like Gecko) Chrome/2.0.* Safari/*]
Parent=Chrome 2.0
Platform=WinVista

[Mozilla/5.0 (Windows; U; Windows NT 6.1; *) AppleWebKit/* (KHTML, like Gecko) Chrome/2.0.* Safari/*]
Parent=Chrome 2.0
Platform=Win7

[Mozilla/5.0 (Windows; U; Windows NT 7.0; *) AppleWebKit/* (KHTML, like Gecko) Chrome/2.0.* Safari/*]
Parent=Chrome 2.0
Platform=Win7

;;;;;;;;;;;;;;;;;;;;;;;;;;;;;;;;;;;;;;;; Chrome 3.0

[Chrome 3.0]
Parent=DefaultProperties
Browser=Chrome
Version=3.0
MajorVer=3
Win32=true
Frames=true
IFrames=true
Tables=true
Cookies=true
JavaApplets=true
JavaScript=true
CssVersion=3
supportsCSS=true

[Mozilla/5.0 (Windows; U; Windows NT 5.1; *) AppleWebKit/* (KHTML, like Gecko) Chrome/3.0.* Safari/*]
Parent=Chrome 3.0
Platform=WinXP

[Mozilla/5.0 (Windows; U; Windows NT 5.2; *) AppleWebKit/* (KHTML, like Gecko) Chrome/3.0.* Safari/*]
Parent=Chrome 3.0
Platform=Win2003

[Mozilla/5.0 (Windows; U; Windows NT 6.0; *) AppleWebKit/* (KHTML, like Gecko) Chrome/3.0.* Safari/*]
Parent=Chrome 3.0
Platform=WinVista

[Mozilla/5.0 (Windows; U; Windows NT 6.1; *) AppleWebKit/* (KHTML, like Gecko) Chrome/3.0.* Safari/*]
Parent=Chrome 3.0
Platform=Win7

[Mozilla/5.0 (Windows; U; Windows NT 7.0; *) AppleWebKit/* (KHTML, like Gecko) Chrome/3.0.* Safari/*]
Parent=Chrome 3.0
Platform=Win7

;;;;;;;;;;;;;;;;;;;;;;;;;;;;;;;;;;;;;;;; Google Code

[Google Code]
Parent=DefaultProperties
Browser=Google Code
Tables=true
Cookies=true
JavaApplets=true

;;;;;;;;;;;;;;;;;;;;;;;;;;;;;;;;;;;;;;;; Iron 0.2

[Iron 0.2]
Parent=DefaultProperties
Browser=Iron
Version=0.2
MinorVer=2
Win32=true
Frames=true
IFrames=true
Tables=true
Cookies=true
JavaApplets=true
JavaScript=true
CssVersion=3
supportsCSS=true

[Mozilla/5.0 (Windows; U; Windows NT 5.1; *) AppleWebKit/* (KHTML, like Gecko) Iron/0.2.* Safari/*]
Parent=Iron 0.2
Platform=WinXP

[Mozilla/5.0 (Windows; U; Windows NT 5.2; *) AppleWebKit/* (KHTML, like Gecko) Iron/0.2.* Safari/*]
Parent=Iron 0.2
Platform=WinVista

[Mozilla/5.0 (Windows; U; Windows NT 6.0; *) AppleWebKit/* (KHTML, like Gecko) Iron/0.2.* Safari/*]
Parent=Iron 0.2
Platform=Win7

;;;;;;;;;;;;;;;;;;;;;;;;;;;;;;;;;;;;;;;; Iron 0.3

[Iron 0.3]
Parent=DefaultProperties
Browser=Iron
Version=0.3
MinorVer=3
Win32=true
Frames=true
IFrames=true
Tables=true
Cookies=true
JavaApplets=true
JavaScript=true
CssVersion=3
supportsCSS=true

[Mozilla/5.0 (Windows; U; Windows NT 5.1; *) AppleWebKit/* (KHTML, like Gecko) Iron/0.3.* Safari/*]
Parent=Iron 0.3
Platform=WinXP

[Mozilla/5.0 (Windows; U; Windows NT 5.2; *) AppleWebKit/* (KHTML, like Gecko) Iron/0.3.* Safari/*]
Parent=Iron 0.3
Platform=WinVista

[Mozilla/5.0 (Windows; U; Windows NT 6.0; *) AppleWebKit/* (KHTML, like Gecko) Iron/0.3.* Safari/*]
Parent=Iron 0.3
Platform=Win7

;;;;;;;;;;;;;;;;;;;;;;;;;;;;;;;;;;;;;;;; Iron 0.4

[Iron 0.4]
Parent=DefaultProperties
Browser=Iron
Version=0.4
MinorVer=4
Win32=true
Frames=true
IFrames=true
Tables=true
Cookies=true
JavaApplets=true
JavaScript=true
CssVersion=3
supportsCSS=true

[Mozilla/5.0 (Windows; U; Windows NT 5.1; *) AppleWebKit/* (KHTML, like Gecko) Iron/0.4.* Safari/*]
Parent=Iron 0.4
Platform=WinXP

[Mozilla/5.0 (Windows; U; Windows NT 5.2; *) AppleWebKit/* (KHTML, like Gecko) Iron/0.4.* Safari/*]
Parent=Iron 0.4
Platform=WinVista

[Mozilla/5.0 (Windows; U; Windows NT 6.0; *) AppleWebKit/* (KHTML, like Gecko) Iron/0.4.* Safari/*]
Parent=Iron 0.4
Platform=Win7

;;;;;;;;;;;;;;;;;;;;;;;;;;;;;;;;;;;;;;;; iPod

[iPod]
Parent=DefaultProperties
Browser=iPod
Platform=iPhone OSX
isMobileDevice=true

[Mozilla/5.0 (iPod; U; *Mac OS X; *) AppleWebKit/* (*) Version/3.0 Mobile/* Safari/*]
Parent=iPod
Version=3.0
MajorVer=3
MinorVer=0
Platform=MacOSX

[Mozilla/5.0 (iPod; U; CPU iPhone OS 2_2 like Mac OS X; en-us) AppleWebKit/* (KHTML, like Gecko) Mobile/*]
Parent=iPod

;;;;;;;;;;;;;;;;;;;;;;;;;;;;;;;;;;;;;;;; iTunes

[iTunes]
Parent=DefaultProperties
Browser=iTunes
Platform=iPhone OSX

[iTunes/* (Windows; ?)]
Parent=iTunes
Browser=iTunes
Platform=Win32
Win32=true

[MOT-* iTunes/* MIB/* Profile/MIDP-* Configuration/CLDC-* UP.Link/*]
Parent=iTunes

;;;;;;;;;;;;;;;;;;;;;;;;;;;;;;;;;;;;;;;; Media Players

[Media Players]
Parent=DefaultProperties
Browser=Media Players
Cookies=true

[Microsoft NetShow(TM) Player with RealVideo(R)]
Parent=Media Players
Browser=Microsoft NetShow

[Mozilla/5.0 (Macintosh; U; PPC Mac OS X; *) AppleWebKit/* RealPlayer]
Parent=Media Players
Browser=RealPlayer
Platform=MacOSX

[MPlayer 0.9*]
Parent=Media Players
Browser=MPlayer
Version=0.9
MajorVer=0
MinorVer=9

[MPlayer 1.*]
Parent=Media Players
Browser=MPlayer
Version=1.0
MajorVer=1
MinorVer=0

[MPlayer HEAD CVS]
Parent=Media Players
Browser=MPlayer

[RealPlayer*]
Parent=Media Players
Browser=RealPlayer

[RMA/*]
Parent=Media Players
Browser=RMA

[VLC media player*]
Parent=Media Players
Browser=VLC

[vobsub]
Parent=Media Players
Browser=vobsub
isBanned=true

[WinampMPEG/*]
Parent=Media Players
Browser=WinAmp

;;;;;;;;;;;;;;;;;;;;;;;;;;;;;;;;;;;;;;;; Nintendo

[Nintendo Wii]
Parent=DefaultProperties
Browser=
isMobileDevice=true

[Opera/* (Nintendo DSi; Opera/*; *; *)]
Parent=Nintendo Wii
Browser=DSi

[Opera/* (Nintendo Wii; U; *)]
Parent=Nintendo Wii
Browser=Wii

;;;;;;;;;;;;;;;;;;;;;;;;;;;;;;;;;;;;;;;; Windows Media Player

[Windows Media Player]
Parent=DefaultProperties
Browser=Windows Media Player
Cookies=true

[NSPlayer/10.*]
Parent=Windows Media Player
Version=10.0
MajorVer=10
MinorVer=0

[NSPlayer/11.*]
Parent=Windows Media Player
Browser=Windows Media Player
Version=11.0
MajorVer=11
MinorVer=0

[NSPlayer/4.*]
Parent=Windows Media Player
Browser=Windows Media Player
Version=4.0
MajorVer=4
MinorVer=0

[NSPlayer/7.*]
Parent=Windows Media Player
Browser=Windows Media Player
Version=7.0
MajorVer=7
MinorVer=0

[NSPlayer/8.*]
Parent=Windows Media Player
Browser=Windows Media Player
Version=8.0
MajorVer=8
MinorVer=0

[NSPlayer/9.*]
Parent=Windows Media Player
Browser=Windows Media Player
Version=9.0
MajorVer=9
MinorVer=0

[Windows-Media-Player/10.*]
Parent=Windows Media Player
Browser=Windows-Media-Player
Version=10.0
MajorVer=10
MinorVer=0
Win32=true

[Windows-Media-Player/11.*]
Parent=Windows Media Player
Version=11.0
MajorVer=11
MinorVer=0
Win32=true

[Windows-Media-Player/7.*]
Parent=Windows Media Player
Browser=Windows Media Player
Version=7.0
MajorVer=7
MinorVer=0
Win32=true

[Windows-Media-Player/8.*]
Parent=Windows Media Player
Browser=Windows Media Player
Version=8.0
MajorVer=8
MinorVer=0
Win32=true

[Windows-Media-Player/9.*]
Parent=Windows Media Player
Version=9.0
MajorVer=9
MinorVer=0
Win32=true

;;;;;;;;;;;;;;;;;;;;;;;;;;;;;;;;;;;;;;;; Zune

[Zune]
Parent=DefaultProperties
Browser=Zune
Cookies=true

[Mozilla/4.0 (compatible; MSIE ?.0; *Zune 2.0*)*]
Parent=Zune
Version=2.0
MajorVer=2
MinorVer=0

[Mozilla/4.0 (compatible; MSIE ?.0; *Zune 2.5*)*]
Parent=Zune
Version=2.5
MajorVer=2
MinorVer=5

[Mozilla/4.0 (compatible; MSIE ?.0; *Zune 3.0*)*]
Parent=Zune
Version=3.0
MajorVer=3
MinorVer=0

;;;;;;;;;;;;;;;;;;;;;;;;;;;;;;;;;;;;;;;; QuickTime 7.0

[QuickTime 7.0]
Parent=DefaultProperties
Browser=QuickTime
Version=7.0
MajorVer=7
Cookies=true

[QuickTime (qtver=7.0*;cpu=PPC;os=Mac 10.*)]
Parent=QuickTime 7.0
Platform=MacOSX

[QuickTime (qtver=7.0*;cpu=PPC;os=Mac 9.*)]
Parent=QuickTime 7.0
Platform=MacPPC

[QuickTime (qtver=7.0*;os=Windows 95*)]
Parent=QuickTime 7.0
Platform=Win95
Win32=true

[QuickTime (qtver=7.0*;os=Windows 98*)]
Parent=QuickTime 7.0
Platform=Win98
Win32=true

[QuickTime (qtver=7.0*;os=Windows Me*)]
Parent=QuickTime 7.0
Platform=WinME
Win32=true

[QuickTime (qtver=7.0*;os=Windows NT 4.0*)]
Parent=QuickTime 7.0
Platform=WinNT
Win32=true

[QuickTime (qtver=7.0*;os=Windows NT 5.0*)]
Parent=QuickTime 7.0
Platform=Win2000
Win32=true

[QuickTime (qtver=7.0*;os=Windows NT 5.1*)]
Parent=QuickTime 7.0
Platform=WinXP
Win32=true

[QuickTime (qtver=7.0*;os=Windows NT 5.2*)]
Parent=QuickTime 7.0
Platform=Win2003
Win32=true

[QuickTime/7.0.* (qtver=7.0.*;*;os=Mac 10.*)*]
Parent=QuickTime 7.0
Platform=MacOSX

;;;;;;;;;;;;;;;;;;;;;;;;;;;;;;;;;;;;;;;; QuickTime 7.1

[QuickTime 7.1]
Parent=DefaultProperties
Browser=QuickTime
Version=7.1
MajorVer=7
MinorVer=1
Cookies=true

[QuickTime (qtver=7.1*;cpu=PPC;os=Mac 10.*)]
Parent=QuickTime 7.1
Platform=MacOSX

[QuickTime (qtver=7.1*;cpu=PPC;os=Mac 9.*)]
Parent=QuickTime 7.1
Platform=MacPPC

[QuickTime (qtver=7.1*;os=Windows 98*)]
Parent=QuickTime 7.1
Platform=Win98
Win32=true

[QuickTime (qtver=7.1*;os=Windows NT 4.0*)]
Parent=QuickTime 7.1
Platform=WinNT
Win32=true

[QuickTime (qtver=7.1*;os=Windows NT 5.0*)]
Parent=QuickTime 7.1
Platform=Win2000
Win32=true

[QuickTime (qtver=7.1*;os=Windows NT 5.1*)]
Parent=QuickTime 7.1
Platform=WinXP
Win32=true

[QuickTime (qtver=7.1*;os=Windows NT 5.2*)]
Parent=QuickTime 7.1
Platform=Win2003
Win32=true

[QuickTime/7.1.* (qtver=7.1.*;*;os=Mac 10.*)*]
Parent=QuickTime 7.1
Platform=MacOSX

;;;;;;;;;;;;;;;;;;;;;;;;;;;;;;;;;;;;;;;; QuickTime 7.2

[QuickTime 7.2]
Parent=DefaultProperties
Browser=QuickTime
Version=7.2
MajorVer=7
MinorVer=2
Platform=MacOSX
Cookies=true

[QuickTime (qtver=7.2*;cpu=PPC;os=Mac 10.*)]
Parent=QuickTime 7.2
Platform=MacOSX

[QuickTime (qtver=7.2*;cpu=PPC;os=Mac 9.*)]
Parent=QuickTime 7.2
Platform=MacPPC

[QuickTime (qtver=7.2*;os=Windows 98*)]
Parent=QuickTime 7.2
Platform=Win98
Win32=true

[QuickTime (qtver=7.2*;os=Windows NT 4.0*)]
Parent=QuickTime 7.2
Platform=WinNT
Win32=true

[QuickTime (qtver=7.2*;os=Windows NT 5.0*)]
Parent=QuickTime 7.2
Platform=Win2000
Win32=true

[QuickTime (qtver=7.2*;os=Windows NT 5.1*)]
Parent=QuickTime 7.2
Platform=WinXP
Win32=true

[QuickTime (qtver=7.2*;os=Windows NT 5.2*)]
Parent=QuickTime 7.2
Platform=Win2003
Win32=true

[QuickTime/7.2.* (qtver=7.2.*;*;os=Mac 10.*)*]
Parent=QuickTime 7.2
Platform=MacOSX

;;;;;;;;;;;;;;;;;;;;;;;;;;;;;;;;;;;;;;;; QuickTime 7.3

[QuickTime 7.3]
Parent=DefaultProperties
Browser=QuickTime
Version=7.3
MajorVer=7
MinorVer=3
Platform=MacOSX
Cookies=true

[QuickTime (qtver=7.3*;cpu=PPC;os=Mac 10.*)]
Parent=QuickTime 7.3
Platform=MacOSX

[QuickTime (qtver=7.3*;cpu=PPC;os=Mac 9.*)]
Parent=QuickTime 7.3
Platform=MacPPC

[QuickTime (qtver=7.3*;os=Windows 98*)]
Parent=QuickTime 7.3
Platform=Win98
Win32=true

[QuickTime (qtver=7.3*;os=Windows NT 4.0*)]
Parent=QuickTime 7.3
Platform=WinNT
Win32=true

[QuickTime (qtver=7.3*;os=Windows NT 5.0*)]
Parent=QuickTime 7.3
Platform=Win2000
Win32=true

[QuickTime (qtver=7.3*;os=Windows NT 5.1*)]
Parent=QuickTime 7.3
Platform=WinXP
Win32=true

[QuickTime (qtver=7.3*;os=Windows NT 5.2*)]
Parent=QuickTime 7.3
Platform=Win2003
Win32=true

[QuickTime/7.3.* (qtver=7.3.*;*;os=Mac 10.*)*]
Parent=QuickTime 7.3
Platform=MacOSX

;;;;;;;;;;;;;;;;;;;;;;;;;;;;;;;;;;;;;;;; QuickTime 7.4

[QuickTime 7.4]
Parent=DefaultProperties
Browser=QuickTime
Version=7.4
MajorVer=7
MinorVer=4
Platform=MacOSX
Cookies=true

[QuickTime (qtver=7.4*;cpu=PPC;os=Mac 10.*)]
Parent=QuickTime 7.4
Platform=MacOSX

[QuickTime (qtver=7.4*;cpu=PPC;os=Mac 9.*)]
Parent=QuickTime 7.4
Platform=MacPPC

[QuickTime (qtver=7.4*;os=Windows 98*)]
Parent=QuickTime 7.4
Platform=Win98
Win32=true

[QuickTime (qtver=7.4*;os=Windows NT 4.0*)]
Parent=QuickTime 7.4
Platform=WinNT
Win32=true

[QuickTime (qtver=7.4*;os=Windows NT 5.0*)]
Parent=QuickTime 7.4
Platform=Win2000
Win32=true

[QuickTime (qtver=7.4*;os=Windows NT 5.1*)]
Parent=QuickTime 7.4
Platform=WinXP
Win32=true

[QuickTime (qtver=7.4*;os=Windows NT 5.2*)]
Parent=QuickTime 7.4
Platform=Win2003
Win32=true

[QuickTime/7.4.* (qtver=7.4.*;*;os=Mac 10.*)*]
Parent=QuickTime 7.4
Platform=MacOSX

;;;;;;;;;;;;;;;;;;;;;;;;;;;;;;;;;;;;;;;; Google Android

[Android]
Parent=DefaultProperties
Browser=Android
Frames=true
Tables=true
Cookies=true
JavaScript=true
isMobileDevice=true

[Mozilla/5.0 (Linux; U; Android *; *) AppleWebKit/* (KHTML, like Gecko) Safari/*]
Parent=Android
Browser=Android
Platform=Linux
isMobileDevice=true

[Mozilla/5.0 (Linux; U; Android *; *) AppleWebKit/* (KHTML, like Gecko) Version/3.0.* Mobile Safari/*]
Parent=Android
Browser=Android
Platform=Linux
isMobileDevice=true

;;;;;;;;;;;;;;;;;;;;;;;;;;;;;;;;;;;;;;;; BlackBerry

[BlackBerry]
Parent=DefaultProperties
Browser=BlackBerry
Frames=true
Tables=true
Cookies=true
JavaScript=true
isMobileDevice=true

[*BlackBerry*]
Parent=BlackBerry

[*BlackBerrySimulator/*]
Parent=BlackBerry

;;;;;;;;;;;;;;;;;;;;;;;;;;;;;;;;;;;;;;;; Handspring Blazer

[Blazer]
Parent=DefaultProperties
Browser=Handspring Blazer
Platform=Palm
Frames=true
Tables=true
Cookies=true
isMobileDevice=true

[Mozilla/4.0 (compatible; MSIE 6.0; Windows 95; PalmSource; Blazer 3.0) 16;160x160]
Parent=Blazer
Version=3.0
MajorVer=3
MinorVer=0

[Mozilla/4.0 (compatible; MSIE 6.0; Windows 98; PalmSource/*; Blazer/4.0) 16;320x448]
Parent=Blazer
Version=4.0
MajorVer=4
MinorVer=0

[Mozilla/4.0 (compatible; MSIE 6.0; Windows 98; PalmSource/*; Blazer/4.1) 16;320x320]
Parent=Blazer
Version=4.1
MajorVer=4
MinorVer=1

[Mozilla/4.0 (compatible; MSIE 6.0; Windows 98; PalmSource/*; Blazer/4.2) 16;320x320]
Parent=Blazer
Version=4.2
MajorVer=4
MinorVer=2

[Mozilla/4.0 (compatible; MSIE 6.0; Windows 98; PalmSource/*; Blazer/4.4) 16;320x320]
Parent=Blazer
Version=4.4
MajorVer=4
MinorVer=4

[Mozilla/4.0 (compatible; MSIE 6.0; Windows 98; PalmSource/*; Blazer/4.5) 16;320x320]
Parent=Blazer
Version=4.5
MajorVer=4
MinorVer=5

;;;;;;;;;;;;;;;;;;;;;;;;;;;;;;;;;;;;;;;; DoCoMo

[DoCoMo]
Parent=DefaultProperties
Browser=DoCoMo
Frames=true
Tables=true
Cookies=true
JavaScript=true
isMobileDevice=true

[DoCoMo/1.0*]
Parent=DoCoMo
Version=1.0
MajorVer=1
MinorVer=0
Platform=WAP

[DoCoMo/2.0*]
Parent=DoCoMo
Version=2.0
MajorVer=2
MinorVer=0
Platform=WAP

;;;;;;;;;;;;;;;;;;;;;;;;;;;;;;;;;;;;;;;; IEMobile

[IEMobile]
Parent=DefaultProperties
Browser=IEMobile
Platform=WinCE
Win32=true
Frames=true
IFrames=true
Tables=true
Cookies=true
VBScript=true
JavaScript=true
ActiveXControls=true
isMobileDevice=true
CssVersion=2
supportsCSS=true

[Mozilla/4.0 (compatible; MSIE 6.0; Windows CE; IEMobile 6.*)*]
Parent=IEMobile
Version=6.0
MajorVer=6
MinorVer=0

[Mozilla/4.0 (compatible; MSIE 6.0; Windows CE; IEMobile 7.*)*]
Parent=IEMobile
Version=7.0
MajorVer=7
MinorVer=0

;;;;;;;;;;;;;;;;;;;;;;;;;;;;;;;;;;;;;;;; iPhone

[iPhone]
Parent=DefaultProperties
Browser=iPhone
Platform=iPhone OSX
Frames=true
IFrames=true
Tables=true
Cookies=true
BackgroundSounds=true
JavaApplets=true
JavaScript=true
isMobileDevice=true
CssVersion=3
supportsCSS=true

[Mozilla/4.0 (iPhone; *)]
Parent=iPhone

[Mozilla/4.0 (iPhone; U; CPU like Mac OS X; *)]
Parent=iPhone

[Mozilla/5.0 (iPhone Simulator; U; CPU iPhone OS 2_* like Mac OS X; *) AppleWebKit/* (KHTML, like Gecko) Version/3.1* Mobile/* Safari/*]
Parent=iPhone
Browser=iPhone Simulator
Version=3.1
MajorVer=3
MinorVer=1

[Mozilla/5.0 (iPhone Simulator; U; CPU iPhone OS 2_0_1 like Mac OS X; *) AppleWebKit/* (KHTML, like Gecko) Version/3.1* Mobile/* Safari/*]
Parent=iPhone
Browser=iPhone Simulator
Version=3.1
MajorVer=3
MinorVer=1

[Mozilla/5.0 (iPhone Simulator; U; CPU iPhone OS 2_1 like Mac OS X; *) AppleWebKit/* (KHTML, like Gecko) Version/3.1* Mobile/* Safari/*]
Parent=iPhone
Browser=iPhone Simulator
Version=3.1
MajorVer=3
MinorVer=1

[Mozilla/5.0 (iPhone)]
Parent=iPhone

[Mozilla/5.0 (iPhone; U; CPU iPhone OS 2_* like Mac OS X; *) AppleWebKit/* (KHTML, like Gecko)]
Parent=iPhone
Version=3.1
MajorVer=3
MinorVer=1

[Mozilla/5.0 (iPhone; U; CPU iPhone OS 2_* like Mac OS X; *) AppleWebKit/* (KHTML, like Gecko) Version/3.1* Mobile/* Safari/*]
Parent=iPhone
Version=3.1
MajorVer=3
MinorVer=1

[Mozilla/5.0 (iPhone; U; CPU iPhone OS 2_0* like Mac OS X; *) AppleWebKit/* (KHTML, like Gecko) Version/3.1* Mobile/* Safari/*]
Parent=iPhone
Version=3.1
MajorVer=3
MinorVer=1

[Mozilla/5.0 (iPhone; U; CPU iPhone OS 2_0_2 like Mac OS X; *) AppleWebKit/* (KHTML, like Gecko)]
Parent=iPhone

[Mozilla/5.0 (iPhone; U; CPU iPhone OS 2_1 like Mac OS X; *)*]
Parent=iPhone

[Mozilla/5.0 (iPhone; U; CPU iPhone OS 2_2_1 like Mac OS X; *)]
Parent=iPhone

[Mozilla/5.0 (iPhone; U; CPU like Mac OS X; *) AppleWebKit/* (KHTML, like Gecko) Version/3.0 Mobile/* Safari/*]
Parent=iPhone
Version=3.0
MajorVer=3
MinorVer=0

[Mozilla/5.0 (iPod; U; *Mac OS X; *) AppleWebKit/* (*) Version/* Mobile/*]
Parent=iPhone
Browser=iTouch

[Mozilla/5.0 (iPod; U; CPU iPhone OS 2_2* like Mac OS X; *)*]
Parent=iPhone
Browser=iTouch
Version=2.2
MajorVer=2
MinorVer=2

;;;;;;;;;;;;;;;;;;;;;;;;;;;;;;;;;;;;;;;; KDDI

[KDDI]
Parent=DefaultProperties
Browser=KDDI
Frames=true
Tables=true
Cookies=true
BackgroundSounds=true
VBScript=true
JavaScript=true
ActiveXControls=true
isMobileDevice=true
CssVersion=1
supportsCSS=true

[KDDI-* UP.Browser/* (GUI) MMP/*]
Parent=KDDI

;;;;;;;;;;;;;;;;;;;;;;;;;;;;;;;;;;;;;;;; Miscellaneous Mobile

[Miscellaneous Mobile]
Parent=DefaultProperties
Browser=
IFrames=true
Tables=true
Cookies=true
JavaScript=true
isMobileDevice=true
CssVersion=2
supportsCSS=true

[Mozilla/5.0 (X11; *; CentOS; *) AppleWebKit/* (KHTML, like Gecko) Bolt/0.* Version/3.0 Safari/*]
Parent=Miscellaneous Mobile
Browser=Bolt

;;;;;;;;;;;;;;;;;;;;;;;;;;;;;;;;;;;;;;;; Motorola Internet Browser

[Motorola Internet Browser]
Parent=DefaultProperties
Browser=Motorola Internet Browser
Frames=true
Tables=true
Cookies=true
isMobileDevice=true

[MOT-*/*]
Parent=Motorola Internet Browser

[MOT-1*/* UP.Browser/*]
Parent=Motorola Internet Browser

[MOT-8700_/* UP.Browser/*]
Parent=Motorola Internet Browser

[MOT-A-0A/* UP.Browser/*]
Parent=Motorola Internet Browser

[MOT-A-2B/* UP.Browser/*]
Parent=Motorola Internet Browser

[MOT-A-88/* UP.Browser/*]
Parent=Motorola Internet Browser

[MOT-C???/* MIB/*]
Parent=Motorola Internet Browser

[MOT-GATW_/* UP.Browser/*]
Parent=Motorola Internet Browser

[MOT-L6/* MIB/*]
Parent=Motorola Internet Browser

[MOT-L7/* MIB/*]
Parent=Motorola Internet Browser

[MOT-M*/* UP.Browser/*]
Parent=Motorola Internet Browser

[MOT-MP*/* Mozilla/* (compatible; MSIE *; Windows CE; *)]
Parent=Motorola Internet Browser
Win32=true

[MOT-MP*/* Mozilla/4.0 (compatible; MSIE *; Windows CE; *)]
Parent=Motorola Internet Browser
Win32=true

[MOT-SAP4_/* UP.Browser/*]
Parent=Motorola Internet Browser

[MOT-T*/*]
Parent=Motorola Internet Browser

[MOT-T7*/* MIB/*]
Parent=Motorola Internet Browser

[MOT-T721*]
Parent=Motorola Internet Browser

[MOT-TA02/* MIB/*]
Parent=Motorola Internet Browser

[MOT-V*/*]
Parent=Motorola Internet Browser

[MOT-V*/* MIB/*]
Parent=Motorola Internet Browser

[MOT-V*/* UP.Browser/*]
Parent=Motorola Internet Browser

[MOT-V3/* MIB/*]
Parent=Motorola Internet Browser

[MOT-V4*/* MIB/*]
Parent=Motorola Internet Browser

;;;;;;;;;;;;;;;;;;;;;;;;;;;;;;;;;;;;;;;; MSN Mobile Proxy

[MSN Mobile Proxy]
Parent=DefaultProperties
Browser=MSN Mobile Proxy
Win32=true
Frames=true
Tables=true
Cookies=true
JavaScript=true
ActiveXControls=true
isMobileDevice=true

[Mozilla/* (compatible; MSIE *; Windows*; MSN Mobile Proxy)]
Parent=MSN Mobile Proxy

;;;;;;;;;;;;;;;;;;;;;;;;;;;;;;;;;;;;;;;; NetFront

[NetFront]
Parent=DefaultProperties
Browser=NetFront
Frames=true
Tables=true
Cookies=true
JavaScript=true
isMobileDevice=true

[*NetFront/*]
Parent=NetFront

;;;;;;;;;;;;;;;;;;;;;;;;;;;;;;;;;;;;;;;; Nokia

[Nokia]
Parent=DefaultProperties
Browser=Nokia
Tables=true
Cookies=true
isMobileDevice=true

[*Nokia*/*]
Parent=Nokia

[Mozilla/* (SymbianOS/*; ?; *) AppleWebKit/* (KHTML, like Gecko) Safari/*]
Parent=Nokia
Platform=SymbianOS

;;;;;;;;;;;;;;;;;;;;;;;;;;;;;;;;;;;;;;;; Openwave Mobile Browser

[Openwave Mobile Browser]
Parent=DefaultProperties
Browser=Openwave Mobile Browser
Alpha=true
Win32=true
Win64=true
Frames=true
Tables=true
Cookies=true
isMobileDevice=true

[*UP.Browser/*]
Parent=Openwave Mobile Browser

[*UP.Link/*]
Parent=Openwave Mobile Browser

;;;;;;;;;;;;;;;;;;;;;;;;;;;;;;;;;;;;;;;; Opera Mini

[Opera Mini]
Parent=DefaultProperties
Browser=Opera Mini
Frames=true
IFrames=true
Tables=true
Cookies=true
JavaScript=true
isMobileDevice=true

[Opera/* (J2ME/MIDP; Opera Mini/1.0*)*]
Parent=Opera Mini
Version=1.0
MajorVer=1
MinorVer=0

[Opera/* (J2ME/MIDP; Opera Mini/1.1*)*]
Parent=Opera Mini
Version=1.1
MajorVer=1
MinorVer=1

[Opera/* (J2ME/MIDP; Opera Mini/1.2*)*]
Parent=Opera Mini
Version=1.2
MajorVer=1
MinorVer=2

[Opera/* (J2ME/MIDP; Opera Mini/2.0*)*]
Parent=Opera Mini
Version=2.0
MajorVer=2
MinorVer=0

[Opera/* (J2ME/MIDP; Opera Mini/3.0*)*]
Parent=Opera Mini
Version=3.0
MajorVer=3
MinorVer=0

[Opera/* (J2ME/MIDP; Opera Mini/3.1*)*]
Parent=Opera Mini
Version=3.1
MajorVer=3
MinorVer=1

[Opera/* (J2ME/MIDP; Opera Mini/4.0*)*]
Parent=Opera Mini
Version=4.0
MajorVer=4
MinorVer=0

[Opera/* (J2ME/MIDP; Opera Mini/4.1*)*]
Parent=Opera Mini
Version=4.1
MajorVer=4
MinorVer=1

[Opera/* (J2ME/MIDP; Opera Mini/4.2*)*]
Parent=Opera Mini
Version=4.2
MajorVer=4
MinorVer=2

;;;;;;;;;;;;;;;;;;;;;;;;;;;;;;;;;;;;;;;; Opera Mobile

[Opera Mobile]
Parent=DefaultProperties
Browser=Opera Mobi
Frames=true
Tables=true
Cookies=true
isMobileDevice=true

[Opera/9.5 (Microsoft Windows; PPC; *Opera Mobile/*)]
Parent=Opera Mobile
Version=9.5
MajorVer=9
MinorVer=5

[Opera/9.5 (Microsoft Windows; PPC; Opera Mobi/*)]
Parent=Opera Mobile
Version=9.5
MajorVer=9
MinorVer=5

[Opera/9.51 Beta (Microsoft Windows; PPC; Opera Mobi/*)*]
Parent=Opera Mobile
Version=9.51
MajorVer=9
MinorVer=51
Beta=true

;;;;;;;;;;;;;;;;;;;;;;;;;;;;;;;;;;;;;;;; Playstation

[Playstation]
Parent=DefaultProperties
Browser=Playstation
Platform=WAP
Frames=true
Tables=true
Cookies=true
isMobileDevice=true

[Mozilla/* (PLAYSTATION *; *)]
Parent=Playstation
Browser=PlayStation 3
Frames=false

[Mozilla/* (PSP (PlayStation Portable); *)]
Parent=Playstation

[Sony PS2 (Linux)]
Parent=Playstation
Browser=Sony PS2
Platform=Linux

;;;;;;;;;;;;;;;;;;;;;;;;;;;;;;;;;;;;;;;; Pocket PC

[Pocket PC]
Parent=DefaultProperties
Browser=Pocket PC
Platform=WinCE
Win32=true
Frames=true
Tables=true
Cookies=true
JavaScript=true
ActiveXControls=true
isMobileDevice=true
CssVersion=1
supportsCSS=true

[*(compatible; MSIE *.*; Windows CE; PPC; *)]
Parent=Pocket PC

[HTC-*/* Mozilla/* (compatible; MSIE *.*; Windows CE*)*]
Parent=Pocket PC
Win32=true

[Mozilla/* (compatible; MSPIE *.*; *Windows CE*)*]
Parent=Pocket PC
Win32=true

[T-Mobile* Mozilla/* (compatible; MSIE *.*; Windows CE; *)]
Parent=Pocket PC

[Vodafone* Mozilla/* (compatible; MSIE *.*; Windows CE; *)*]
Parent=Pocket PC

[Windows CE (Pocket PC) - Version *.*]
Parent=Pocket PC
Win32=true

;;;;;;;;;;;;;;;;;;;;;;;;;;;;;;;;;;;;;;;; SEMC Browser

[SEMC Browser]
Parent=DefaultProperties
Browser=SEMC Browser
Platform=JAVA
Tables=true
isMobileDevice=true
CssVersion=1
supportsCSS=true

[*SEMC-Browser/*]
Parent=SEMC Browser

;;;;;;;;;;;;;;;;;;;;;;;;;;;;;;;;;;;;;;;; SonyEricsson

[SonyEricsson]
Parent=DefaultProperties
Browser=SonyEricsson
Frames=true
Tables=true
Cookies=true
JavaScript=true
isMobileDevice=true
CssVersion=1
supportsCSS=true

[*Ericsson*]
Parent=SonyEricsson

[*SonyEricsson*]
Parent=SonyEricsson

;;;;;;;;;;;;;;;;;;;;;;;;;;;;;;;;;;;;;;;; Netbox

[Netbox]
Parent=DefaultProperties
Browser=Netbox
Frames=true
Tables=true
Cookies=true
JavaScript=true
CssVersion=1
supportsCSS=true

[Mozilla/3.01 (compatible; Netbox/*; Linux*)]
Parent=Netbox
Browser=Netbox
Platform=Linux

;;;;;;;;;;;;;;;;;;;;;;;;;;;;;;;;;;;;;;;; PowerTV

[PowerTV]
Parent=DefaultProperties
Browser=PowerTV
Platform=PowerTV
Frames=true
Tables=true
Cookies=true
JavaScript=true

[Mozilla/4.0 PowerTV/1.5 (Compatible; Spyglass DM 3.2.1, EXPLORER)]
Parent=PowerTV
Version=1.5
MajorVer=1
MinorVer=5

;;;;;;;;;;;;;;;;;;;;;;;;;;;;;;;;;;;;;;;; WebTV/MSNTV

[WebTV]
Parent=DefaultProperties
Browser=WebTV/MSNTV
Platform=WebTV
Frames=true
Tables=true
Cookies=true
JavaScript=true

[Mozilla/3.0 WebTV/1.*(compatible; MSIE 2.0)]
Parent=WebTV
Version=1.0
MajorVer=1
MinorVer=0

[Mozilla/4.0 WebTV/2.0*(compatible; MSIE 3.0)]
Parent=WebTV
Version=2.0
MajorVer=2
MinorVer=0

[Mozilla/4.0 WebTV/2.1*(compatible; MSIE 3.0)]
Parent=WebTV
Version=2.1
MajorVer=2
MinorVer=1

[Mozilla/4.0 WebTV/2.2*(compatible; MSIE 3.0)]
Parent=WebTV
Version=2.2
MajorVer=2
MinorVer=2

[Mozilla/4.0 WebTV/2.3*(compatible; MSIE 3.0)]
Parent=WebTV
Version=2.3
MajorVer=2
MinorVer=3

[Mozilla/4.0 WebTV/2.4*(compatible; MSIE 3.0)]
Parent=WebTV
Version=2.4
MajorVer=2
MinorVer=4

[Mozilla/4.0 WebTV/2.5*(compatible; MSIE 4.0)]
Parent=WebTV
Version=2.5
MajorVer=2
MinorVer=5
CssVersion=1
supportsCSS=true

[Mozilla/4.0 WebTV/2.6*(compatible; MSIE 4.0)]
Parent=WebTV
Version=2.6
MajorVer=2
MinorVer=6
CssVersion=1
supportsCSS=true

[Mozilla/4.0 WebTV/2.7*(compatible; MSIE 4.0)]
Parent=WebTV
Version=2.7
MajorVer=2
MinorVer=7
CssVersion=1
supportsCSS=true

[Mozilla/4.0 WebTV/2.8*(compatible; MSIE 4.0)]
Parent=WebTV
Version=2.8
MajorVer=2
MinorVer=8
JavaApplets=true
CssVersion=1
supportsCSS=true

[Mozilla/4.0 WebTV/2.9*(compatible; MSIE 4.0)]
Parent=WebTV
Version=2.9
MajorVer=2
MinorVer=9
JavaApplets=true
CssVersion=1
supportsCSS=true

;;;;;;;;;;;;;;;;;;;;;;;;;;;;;;;;;;;;;;;; Amaya

[Amaya]
Parent=DefaultProperties
Browser=Amaya
Tables=true
Cookies=true

[amaya/7.*]
Parent=Amaya
Version=7.0
MajorVer=7
MinorVer=0

[amaya/8.0*]
Parent=Amaya
Version=8.0
MajorVer=8
MinorVer=0
CssVersion=2
supportsCSS=true

[amaya/8.1*]
Parent=Amaya
Version=8.1
MajorVer=8
MinorVer=1
CssVersion=2
supportsCSS=true

[amaya/8.2*]
Parent=Amaya
Version=8.2
MajorVer=8
MinorVer=2
CssVersion=2
supportsCSS=true

[amaya/8.3*]
Parent=Amaya
Version=8.3
MajorVer=8
MinorVer=3
CssVersion=2
supportsCSS=true

[amaya/8.4*]
Parent=Amaya
Version=8.4
MajorVer=8
MinorVer=4
CssVersion=2
supportsCSS=true

[amaya/8.5*]
Parent=Amaya
Version=8.5
MajorVer=8
MinorVer=5
CssVersion=2
supportsCSS=true

[amaya/8.6*]
Parent=Amaya
Version=8.6
MajorVer=8
MinorVer=6
CssVersion=2
supportsCSS=true

[amaya/8.7*]
Parent=Amaya
Version=8.7
MajorVer=8
MinorVer=7
CssVersion=2
supportsCSS=true

[amaya/8.8*]
Parent=Amaya
Version=8.8
MajorVer=8
MinorVer=8
CssVersion=2
supportsCSS=true

[amaya/8.9*]
Parent=Amaya
Version=8.9
MajorVer=8
MinorVer=9
CssVersion=2
supportsCSS=true

[amaya/9.0*]
Parent=Amaya
Version=9.0
MajorVer=8
MinorVer=0
CssVersion=2
supportsCSS=true

[amaya/9.1*]
Parent=Amaya
Version=9.1
MajorVer=9
MinorVer=1
CssVersion=2
supportsCSS=true

[amaya/9.2*]
Parent=Amaya
Version=9.2
MajorVer=9
MinorVer=2
CssVersion=2
supportsCSS=true

[amaya/9.3*]
Parent=Amaya
Version=9.3
MajorVer=9
MinorVer=3

[amaya/9.4*]
Parent=Amaya
Version=9.4
MajorVer=9
MinorVer=4

[amaya/9.5*]
Parent=Amaya
Version=9.5
MajorVer=9
MinorVer=5

[Emacs-w3m/*]
Parent=Emacs/W3

;;;;;;;;;;;;;;;;;;;;;;;;;;;;;;;;;;;;;;;; Links

[Links]
Parent=DefaultProperties
Browser=Links
Frames=true
Tables=true

[Links (0.9*; CYGWIN_NT-5.1*)]
Parent=Links
Browser=Links
Version=0.9
MajorVer=0
MinorVer=9
Platform=WinXP

[Links (0.9*; Darwin*)]
Parent=Links
Version=0.9
MajorVer=0
MinorVer=9
Platform=MacPPC

[Links (0.9*; FreeBSD*)]
Parent=Links
Browser=Links
Version=0.9
MajorVer=0
MinorVer=9
Platform=FreeBSD

[Links (0.9*; Linux*)]
Parent=Links
Browser=Links
Version=0.9
MajorVer=0
MinorVer=9
Platform=Linux

[Links (0.9*; OS/2*)]
Parent=Links
Browser=Links
Version=0.9
MajorVer=0
MinorVer=9
Platform=OS/2

[Links (0.9*; Unix*)]
Parent=Links
Browser=Links
Version=0.9
MajorVer=0
MinorVer=9
Platform=Unix

[Links (0.9*; Win32*)]
Parent=Links
Browser=Links
Version=0.9
MajorVer=0
MinorVer=9
Platform=Win32
Win32=true

[Links (1.0*; CYGWIN_NT-5.1*)]
Parent=Links
Browser=Links
Version=1.0
MajorVer=1
MinorVer=0
Platform=WinXP

[Links (1.0*; FreeBSD*)]
Parent=Links
Browser=Links
Version=1.0
MajorVer=1
MinorVer=0
Platform=FreeBSD

[Links (1.0*; Linux*)]
Parent=Links
Browser=Links
Version=1.0
MajorVer=1
MinorVer=0
Platform=Linux

[Links (1.0*; OS/2*)]
Parent=Links
Browser=Links
Version=1.0
MajorVer=1
MinorVer=0
Platform=OS/2

[Links (1.0*; Unix*)]
Parent=Links
Browser=Links
Version=1.0
MajorVer=1
MinorVer=0
Platform=Unix

[Links (1.0*; Win32*)]
Parent=Links
Browser=Links
Version=1.0
MajorVer=1
MinorVer=0
Platform=Win32
Win32=true

[Links (2.0*; Linux*)]
Parent=Links
Browser=Links
Version=2.0
MajorVer=2
MinorVer=0
Platform=Linux

[Links (2.1*; FreeBSD*)]
Parent=Links
Browser=Links
Version=2.1
MajorVer=2
MinorVer=1
Platform=FreeBSD

[Links (2.1*; Linux *)]
Parent=Links
Browser=Links
Version=2.1
MajorVer=2
MinorVer=1
Platform=Linux

[Links (2.1*; OpenBSD*)]
Parent=Links
Browser=Links
Version=2.1
MajorVer=2
MinorVer=1
Platform=OpenBSD

[Links (2.2*; FreeBSD*)]
Parent=Links
Version=2.2
MajorVer=2
MinorVer=2
Platform=FreeBSD

[Links (2.2*; Linux *)]
Parent=Links
Version=2.2
MajorVer=2
MinorVer=2
Platform=Linux

[Links (2.2*; OpenBSD*)]
Parent=Links
Version=2.2
MajorVer=2
MinorVer=2
Platform=OpenBSD

;;;;;;;;;;;;;;;;;;;;;;;;;;;;;;;;;;;;;;;; Lynx

[Lynx]
Parent=DefaultProperties
Browser=Lynx
Frames=true
Tables=true

[Lynx *]
Parent=Lynx
Browser=Lynx

[Lynx/2.3*]
Parent=Lynx
Browser=Lynx
Version=2.3
MajorVer=2
MinorVer=3

[Lynx/2.4*]
Parent=Lynx
Browser=Lynx
Version=2.4
MajorVer=2
MinorVer=4

[Lynx/2.5*]
Parent=Lynx
Browser=Lynx
Version=2.5
MajorVer=2
MinorVer=5

[Lynx/2.6*]
Parent=Lynx
Browser=Lynx
Version=2.6
MajorVer=2
MinorVer=6

[Lynx/2.7*]
Parent=Lynx
Browser=Lynx
Version=2.7
MajorVer=2
MinorVer=7

[Lynx/2.8*]
Parent=Lynx
Browser=Lynx
Version=2.8
MajorVer=2
MinorVer=8

;;;;;;;;;;;;;;;;;;;;;;;;;;;;;;;;;;;;;;;; NCSA Mosaic

[Mosaic]
Parent=DefaultProperties
Browser=Mosaic

;;;;;;;;;;;;;;;;;;;;;;;;;;;;;;;;;;;;;;;; w3m

[w3m]
Parent=DefaultProperties
Browser=w3m
Frames=true
Tables=true

[w3m/0.1*]
Parent=w3m
Browser=w3m
Version=0.1
MajorVer=0
MinorVer=1

[w3m/0.2*]
Parent=w3m
Browser=w3m
Version=0.2
MajorVer=0
MinorVer=2

[w3m/0.3*]
Parent=w3m
Browser=w3m
Version=0.3
MajorVer=0
MinorVer=3

[w3m/0.4*]
Parent=w3m
Browser=w3m
Version=0.4
MajorVer=0
MinorVer=4
Cookies=true

[w3m/0.5*]
Parent=w3m
Browser=w3m
Version=0.5
MajorVer=0
MinorVer=5
Cookies=true

;;;;;;;;;;;;;;;;;;;;;;;;;;;;;;;;;;;;;;;; ELinks 0.10

[ELinks 0.10]
Parent=DefaultProperties
Browser=ELinks
Version=0.10
MinorVer=10
Frames=true
Tables=true

[ELinks (0.10*; *AIX*)]
Parent=ELinks 0.10
Platform=AIX

[ELinks (0.10*; *BeOS*)]
Parent=ELinks 0.10
Platform=BeOS

[ELinks (0.10*; *CygWin*)]
Parent=ELinks 0.10
Platform=CygWin

[ELinks (0.10*; *Darwin*)]
Parent=ELinks 0.10
Platform=Darwin

[ELinks (0.10*; *Digital Unix*)]
Parent=ELinks 0.10
Platform=Digital Unix

[ELinks (0.10*; *FreeBSD*)]
Parent=ELinks 0.10
Platform=FreeBSD

[ELinks (0.10*; *HPUX*)]
Parent=ELinks 0.10
Platform=HP-UX

[ELinks (0.10*; *IRIX*)]
Parent=ELinks 0.10
Platform=IRIX

[ELinks (0.10*; *Linux*)]
Parent=ELinks 0.10
Platform=Linux

[ELinks (0.10*; *NetBSD*)]
Parent=ELinks 0.10
Platform=NetBSD

[ELinks (0.10*; *OpenBSD*)]
Parent=ELinks 0.10
Platform=OpenBSD

[ELinks (0.10*; *OS/2*)]
Parent=ELinks 0.10
Platform=OS/2

[ELinks (0.10*; *RISC*)]
Parent=ELinks 0.10
Platform=RISC OS

[ELinks (0.10*; *Solaris*)]
Parent=ELinks 0.10
Platform=Solaris

[ELinks (0.10*; *Unix*)]
Parent=ELinks 0.10
Platform=Unix

[ELinks/0.10* (*AIX*)]
Parent=ELinks 0.10
Platform=AIX

[ELinks/0.10* (*BeOS*)]
Parent=ELinks 0.10
Platform=BeOS

[ELinks/0.10* (*CygWin*)]
Parent=ELinks 0.10
Platform=CygWin

[ELinks/0.10* (*Darwin*)]
Parent=ELinks 0.10
Platform=Darwin

[ELinks/0.10* (*Digital Unix*)]
Parent=ELinks 0.10
Platform=Digital Unix

[ELinks/0.10* (*FreeBSD*)]
Parent=ELinks 0.10
Platform=FreeBSD

[ELinks/0.10* (*HPUX*)]
Parent=ELinks 0.10
Platform=HP-UX

[ELinks/0.10* (*IRIX*)]
Parent=ELinks 0.10
Platform=IRIX

[ELinks/0.10* (*Linux*)]
Parent=ELinks 0.10
Platform=Linux

[ELinks/0.10* (*NetBSD*)]
Parent=ELinks 0.10
Platform=NetBSD

[ELinks/0.10* (*OpenBSD*)]
Parent=ELinks 0.10
Platform=OpenBSD

[ELinks/0.10* (*OS/2*)]
Parent=ELinks 0.10
Platform=OS/2

[ELinks/0.10* (*RISC*)]
Parent=ELinks 0.10
Platform=RISC OS

[ELinks/0.10* (*Solaris*)]
Parent=ELinks 0.10
Platform=Solaris

[ELinks/0.10* (*Unix*)]
Parent=ELinks 0.10
Platform=Unix

;;;;;;;;;;;;;;;;;;;;;;;;;;;;;;;;;;;;;;;; ELinks 0.11

[ELinks 0.11]
Parent=DefaultProperties
Browser=ELinks
Version=0.11
MinorVer=11
Frames=true
Tables=true

[ELinks (0.11*; *AIX*)]
Parent=ELinks 0.11
Platform=AIX

[ELinks (0.11*; *BeOS*)]
Parent=ELinks 0.11
Platform=BeOS

[ELinks (0.11*; *CygWin*)]
Parent=ELinks 0.11
Platform=CygWin

[ELinks (0.11*; *Darwin*)]
Parent=ELinks 0.11
Platform=Darwin

[ELinks (0.11*; *Digital Unix*)]
Parent=ELinks 0.11
Platform=Digital Unix

[ELinks (0.11*; *FreeBSD*)]
Parent=ELinks 0.11
Platform=FreeBSD

[ELinks (0.11*; *HPUX*)]
Parent=ELinks 0.11
Platform=HP-UX

[ELinks (0.11*; *IRIX*)]
Parent=ELinks 0.11
Platform=IRIX

[ELinks (0.11*; *Linux*)]
Parent=ELinks 0.11
Platform=Linux

[ELinks (0.11*; *NetBSD*)]
Parent=ELinks 0.11
Platform=NetBSD

[ELinks (0.11*; *OpenBSD*)]
Parent=ELinks 0.11
Platform=OpenBSD

[ELinks (0.11*; *OS/2*)]
Parent=ELinks 0.11
Platform=OS/2

[ELinks (0.11*; *RISC*)]
Parent=ELinks 0.11
Platform=RISC OS

[ELinks (0.11*; *Solaris*)]
Parent=ELinks 0.11
Platform=Solaris

[ELinks (0.11*; *Unix*)]
Parent=ELinks 0.11
Platform=Unix

[ELinks/0.11* (*AIX*)]
Parent=ELinks 0.11
Platform=AIX

[ELinks/0.11* (*BeOS*)]
Parent=ELinks 0.11
Platform=BeOS

[ELinks/0.11* (*CygWin*)]
Parent=ELinks 0.11
Platform=CygWin

[ELinks/0.11* (*Darwin*)]
Parent=ELinks 0.11
Platform=Darwin

[ELinks/0.11* (*Digital Unix*)]
Parent=ELinks 0.11
Platform=Digital Unix

[ELinks/0.11* (*FreeBSD*)]
Parent=ELinks 0.11
Platform=FreeBSD

[ELinks/0.11* (*HPUX*)]
Parent=ELinks 0.11
Platform=HP-UX

[ELinks/0.11* (*IRIX*)]
Parent=ELinks 0.11
Platform=IRIX

[ELinks/0.11* (*Linux*)]
Parent=ELinks 0.11
Platform=Linux

[ELinks/0.11* (*NetBSD*)]
Parent=ELinks 0.11
Platform=NetBSD

[ELinks/0.11* (*OpenBSD*)]
Parent=ELinks 0.11
Platform=OpenBSD

[ELinks/0.11* (*OS/2*)]
Parent=ELinks 0.11
Platform=OS/2

[ELinks/0.11* (*RISC*)]
Parent=ELinks 0.11
Platform=RISC OS

[ELinks/0.11* (*Solaris*)]
Parent=ELinks 0.11
Platform=Solaris

[ELinks/0.11* (*Unix*)]
Parent=ELinks 0.11
Platform=Unix

;;;;;;;;;;;;;;;;;;;;;;;;;;;;;;;;;;;;;;;; ELinks 0.12

[ELinks 0.12]
Parent=DefaultProperties
Browser=ELinks
Version=0.12
MinorVer=12
Frames=true
Tables=true

[ELinks (0.12*; *AIX*)]
Parent=ELinks 0.12
Platform=AIX

[ELinks (0.12*; *BeOS*)]
Parent=ELinks 0.12
Platform=BeOS

[ELinks (0.12*; *CygWin*)]
Parent=ELinks 0.12
Platform=CygWin

[ELinks (0.12*; *Darwin*)]
Parent=ELinks 0.12
Platform=Darwin

[ELinks (0.12*; *Digital Unix*)]
Parent=ELinks 0.12
Platform=Digital Unix

[ELinks (0.12*; *FreeBSD*)]
Parent=ELinks 0.12
Platform=FreeBSD

[ELinks (0.12*; *HPUX*)]
Parent=ELinks 0.12
Platform=HP-UX

[ELinks (0.12*; *IRIX*)]
Parent=ELinks 0.12
Platform=IRIX

[ELinks (0.12*; *Linux*)]
Parent=ELinks 0.12
Platform=Linux

[ELinks (0.12*; *NetBSD*)]
Parent=ELinks 0.12
Platform=NetBSD

[ELinks (0.12*; *OpenBSD*)]
Parent=ELinks 0.12
Platform=OpenBSD

[ELinks (0.12*; *OS/2*)]
Parent=ELinks 0.12
Platform=OS/2

[ELinks (0.12*; *RISC*)]
Parent=ELinks 0.12
Platform=RISC OS

[ELinks (0.12*; *Solaris*)]
Parent=ELinks 0.12
Platform=Solaris

[ELinks (0.12*; *Unix*)]
Parent=ELinks 0.12
Platform=Unix

[ELinks/0.12* (*AIX*)]
Parent=ELinks 0.12
Platform=AIX

[ELinks/0.12* (*BeOS*)]
Parent=ELinks 0.12
Platform=BeOS

[ELinks/0.12* (*CygWin*)]
Parent=ELinks 0.12
Platform=CygWin

[ELinks/0.12* (*Darwin*)]
Parent=ELinks 0.12
Platform=Darwin

[ELinks/0.12* (*Digital Unix*)]
Parent=ELinks 0.12
Platform=Digital Unix

[ELinks/0.12* (*FreeBSD*)]
Parent=ELinks 0.12
Platform=FreeBSD

[ELinks/0.12* (*HPUX*)]
Parent=ELinks 0.12
Platform=HP-UX

[ELinks/0.12* (*IRIX*)]
Parent=ELinks 0.12
Platform=IRIX

[ELinks/0.12* (*Linux*)]
Parent=ELinks 0.12
Platform=Linux

[ELinks/0.12* (*NetBSD*)]
Parent=ELinks 0.12
Platform=NetBSD

[ELinks/0.12* (*OpenBSD*)]
Parent=ELinks 0.12
Platform=OpenBSD

[ELinks/0.12* (*OS/2*)]
Parent=ELinks 0.12
Platform=OS/2

[ELinks/0.12* (*RISC*)]
Parent=ELinks 0.12
Platform=RISC OS

[ELinks/0.12* (*Solaris*)]
Parent=ELinks 0.12
Platform=Solaris

[ELinks/0.12* (*Unix*)]
Parent=ELinks 0.12
Platform=Unix

;;;;;;;;;;;;;;;;;;;;;;;;;;;;;;;;;;;;;;;; ELinks 0.9

[ELinks 0.9]
Parent=DefaultProperties
Browser=ELinks
Version=0.9
MinorVer=9
Frames=true
Tables=true

[ELinks (0.9*; *AIX*)]
Parent=ELinks 0.9
Platform=AIX

[ELinks (0.9*; *BeOS*)]
Parent=ELinks 0.9
Platform=BeOS

[ELinks (0.9*; *CygWin*)]
Parent=ELinks 0.9
Platform=CygWin

[ELinks (0.9*; *Darwin*)]
Parent=ELinks 0.9
Platform=Darwin

[ELinks (0.9*; *Digital Unix*)]
Parent=ELinks 0.9
Platform=Digital Unix

[ELinks (0.9*; *FreeBSD*)]
Parent=ELinks 0.9
Platform=FreeBSD

[ELinks (0.9*; *HPUX*)]
Parent=ELinks 0.9
Platform=HP-UX

[ELinks (0.9*; *IRIX*)]
Parent=ELinks 0.9
Platform=IRIX

[ELinks (0.9*; *Linux*)]
Parent=ELinks 0.9
Platform=Linux

[ELinks (0.9*; *NetBSD*)]
Parent=ELinks 0.9
Platform=NetBSD

[ELinks (0.9*; *OpenBSD*)]
Parent=ELinks 0.9
Platform=OpenBSD

[ELinks (0.9*; *OS/2*)]
Parent=ELinks 0.9
Platform=OS/2

[ELinks (0.9*; *RISC*)]
Parent=ELinks 0.9
Platform=RISC OS

[ELinks (0.9*; *Solaris*)]
Parent=ELinks 0.9
Platform=Solaris

[ELinks (0.9*; *Unix*)]
Parent=ELinks 0.9
Platform=Unix

[ELinks/0.9* (*AIX*)]
Parent=ELinks 0.9
Platform=AIX

[ELinks/0.9* (*BeOS*)]
Parent=ELinks 0.9
Platform=BeOS

[ELinks/0.9* (*CygWin*)]
Parent=ELinks 0.9
Platform=CygWin

[ELinks/0.9* (*Darwin*)]
Parent=ELinks 0.9
Platform=Darwin

[ELinks/0.9* (*Digital Unix*)]
Parent=ELinks 0.9
Platform=Digital Unix

[ELinks/0.9* (*FreeBSD*)]
Parent=ELinks 0.9
Platform=FreeBSD

[ELinks/0.9* (*HPUX*)]
Parent=ELinks 0.9
Platform=HP-UX

[ELinks/0.9* (*IRIX*)]
Parent=ELinks 0.9
Platform=IRIX

[ELinks/0.9* (*Linux*)]
Parent=ELinks 0.9
Platform=Linux

[ELinks/0.9* (*NetBSD*)]
Parent=ELinks 0.9
Platform=NetBSD

[ELinks/0.9* (*OpenBSD*)]
Parent=ELinks 0.9
Platform=OpenBSD

[ELinks/0.9* (*OS/2*)]
Parent=ELinks 0.9
Platform=OS/2

[ELinks/0.9* (*RISC*)]
Parent=ELinks 0.9
Platform=RISC OS

[ELinks/0.9* (*Solaris*)]
Parent=ELinks 0.9
Platform=Solaris

[ELinks/0.9* (*Unix*)]
Parent=ELinks 0.9
Platform=Unix

;;;;;;;;;;;;;;;;;;;;;;;;;;;;;;;;;;;;;;;; AppleWebKit

[AppleWebKit]
Parent=DefaultProperties
Browser=AppleWebKit
Frames=true
IFrames=true
Tables=true
Cookies=true
BackgroundSounds=true
JavaApplets=true
JavaScript=true
CssVersion=2
supportsCSS=true

[Mozilla/5.0 (Macintosh; *Mac OS X*) AppleWebKit/* (KHTML, like Gecko)]
Parent=AppleWebKit

;;;;;;;;;;;;;;;;;;;;;;;;;;;;;;;;;;;;;;;; Camino

[Camino]
Parent=DefaultProperties
Browser=Camino
Platform=MacOSX
Frames=true
IFrames=true
Tables=true
Cookies=true
JavaApplets=true
JavaScript=true
CssVersion=2
supportsCSS=true

[Mozilla/5.0 (Macintosh; *Mac OS X*) Gecko/* Camino/0.7*]
Parent=Camino
Version=0.7
MajorVer=0
MinorVer=7
Beta=true

[Mozilla/5.0 (Macintosh; *Mac OS X*) Gecko/* Camino/0.8*]
Parent=Camino
Version=0.8
MajorVer=0
MinorVer=8
Beta=true

[Mozilla/5.0 (Macintosh; *Mac OS X*) Gecko/* Camino/0.9*]
Parent=Camino
Version=0.9
MajorVer=0
MinorVer=9
Beta=true

[Mozilla/5.0 (Macintosh; *Mac OS X*) Gecko/* Camino/1.0*]
Parent=Camino
Version=1.0
MajorVer=1
MinorVer=0

[Mozilla/5.0 (Macintosh; *Mac OS X*) Gecko/* Camino/1.2*]
Parent=Camino
Version=1.2
MajorVer=1
MinorVer=2

[Mozilla/5.0 (Macintosh; *Mac OS X*) Gecko/* Camino/1.3*]
Parent=Camino
Version=1.3
MajorVer=1
MinorVer=3
Platform=MacOSX

[Mozilla/5.0 (Macintosh; *Mac OS X*) Gecko/* Camino/1.4*]
Parent=Camino
Version=1.4
MajorVer=1
MinorVer=4
Platform=MacOSX

[Mozilla/5.0 (Macintosh; *Mac OS X*) Gecko/* Camino/1.5*]
Parent=Camino
Version=1.5
MajorVer=1
MinorVer=5
Platform=MacOSX

[Mozilla/5.0 (Macintosh; *Mac OS X*) Gecko/* Camino/1.6*]
Parent=Camino
Version=1.6
MajorVer=1
MinorVer=6
Platform=MacOSX

;;;;;;;;;;;;;;;;;;;;;;;;;;;;;;;;;;;;;;;; Chimera

[Chimera]
Parent=DefaultProperties
Browser=Chimera
Frames=true
IFrames=true
Tables=true
Cookies=true
JavaApplets=true
JavaScript=true

[Mozilla/5.0 (Macintosh; U; *Mac OS X*; *; rv:1.*) Gecko/* Chimera/*]
Parent=Chimera
Platform=MacOSX

[Mozilla/5.0 Gecko/* Chimera/*]
Parent=Chimera

;;;;;;;;;;;;;;;;;;;;;;;;;;;;;;;;;;;;;;;; Dillo

[Dillo]
Parent=DefaultProperties
Browser=Dillo
Platform=Linux
Frames=true
IFrames=true
Tables=true
Cookies=true
CssVersion=2
supportsCSS=true

[Dillo/0.6*]
Parent=Dillo
Version=0.6
MajorVer=0
MinorVer=6

[Dillo/0.7*]
Parent=Dillo
Version=0.7
MajorVer=0
MinorVer=7

[Dillo/0.8*]
Parent=Dillo
Version=0.8
MajorVer=0
MinorVer=8

[Dillo/2.0]
Parent=Dillo
Version=2.0
MajorVer=2
MinorVer=0

;;;;;;;;;;;;;;;;;;;;;;;;;;;;;;;;;;;;;;;; Emacs/W3

[Emacs/W3]
Parent=DefaultProperties
Browser=Emacs/W3
Frames=true
Tables=true
Cookies=true

[Emacs/W3/2.* (Unix*]
Parent=Emacs/W3
Version=2.0
MajorVer=2
MinorVer=0
Platform=Unix

[Emacs/W3/2.* (X11*]
Parent=Emacs/W3
Version=2.0
MajorVer=2
MinorVer=0
Platform=Linux

[Emacs/W3/3.* (Unix*]
Parent=Emacs/W3
Version=3.0
MajorVer=3
MinorVer=0
Platform=Unix

[Emacs/W3/3.* (X11*]
Parent=Emacs/W3
Version=3.0
MajorVer=3
MinorVer=0
Platform=Linux

[Emacs/W3/4.* (Unix*]
Parent=Emacs/W3
Version=4.0
MajorVer=4
MinorVer=0
Platform=Unix

[Emacs/W3/4.* (X11*]
Parent=Emacs/W3
Version=4.0
MajorVer=4
MinorVer=0
Platform=Linux

;;;;;;;;;;;;;;;;;;;;;;;;;;;;;;;;;;;;;;;; fantomas

[fantomas]
Parent=DefaultProperties
Browser=fantomas
Frames=true
IFrames=true
Tables=true
Cookies=true
JavaScript=true

[Mozilla/4.0 (cloakBrowser)]
Parent=fantomas
Browser=fantomas cloakBrowser

[Mozilla/4.0 (fantomas shadowMaker Browser)]
Parent=fantomas
Browser=fantomas shadowMaker Browser

[Mozilla/4.0 (fantomBrowser)]
Parent=fantomas
Browser=fantomas fantomBrowser

[Mozilla/4.0 (fantomCrew Browser)]
Parent=fantomas
Browser=fantomas fantomCrew Browser

[Mozilla/4.0 (stealthBrowser)]
Parent=fantomas
Browser=fantomas stealthBrowser

[multiBlocker browser*]
Parent=fantomas
Browser=fantomas multiBlocker browser

;;;;;;;;;;;;;;;;;;;;;;;;;;;;;;;;;;;;;;;; FrontPage

[FrontPage]
Parent=DefaultProperties
Browser=FrontPage
Frames=true
IFrames=true
Tables=true
Cookies=true
JavaScript=true

[Mozilla/?* (compatible; MS FrontPage*)]
Parent=FrontPage

[MSFrontPage/*]
Parent=FrontPage

;;;;;;;;;;;;;;;;;;;;;;;;;;;;;;;;;;;;;;;; Galeon

[Galeon]
Parent=DefaultProperties
Browser=Galeon
Platform=Linux
Frames=true
IFrames=true
Tables=true
Cookies=true
JavaApplets=true
JavaScript=true
CssVersion=2
supportsCSS=true

[Mozilla/5.0 (X11; U; Linux*) Gecko/* Galeon/1.*]
Parent=Galeon
Version=1.0
MajorVer=1
MinorVer=0

[Mozilla/5.0 (X11; U; Linux*) Gecko/* Galeon/2.*]
Parent=Galeon
Version=2.0
MajorVer=2
MinorVer=0

[Mozilla/5.0 Galeon/1.* (X11; Linux*)*]
Parent=Galeon
Version=1.0
MajorVer=1
MinorVer=0

[Mozilla/5.0 Galeon/2.* (X11; Linux*)*]
Parent=Galeon
Version=2.0
MajorVer=2
MinorVer=0

;;;;;;;;;;;;;;;;;;;;;;;;;;;;;;;;;;;;;;;; HP Secure Web Browser

[HP Secure Web Browser]
Parent=DefaultProperties
Browser=HP Secure Web Browser
Platform=OpenVMS
Frames=true
IFrames=true
Tables=true
Cookies=true
JavaApplets=true
JavaScript=true
CssVersion=2
supportsCSS=true

[Mozilla/5.0 (X11; U; OpenVMS*; *; rv:1.0*) Gecko/*]
Parent=HP Secure Web Browser
Version=1.0
MajorVer=1
MinorVer=0

[Mozilla/5.0 (X11; U; OpenVMS*; *; rv:1.1*) Gecko/*]
Parent=HP Secure Web Browser
Version=1.1
MajorVer=1
MinorVer=1

[Mozilla/5.0 (X11; U; OpenVMS*; *; rv:1.2*) Gecko/*]
Parent=HP Secure Web Browser
Version=1.2
MajorVer=1
MinorVer=2

[Mozilla/5.0 (X11; U; OpenVMS*; *; rv:1.3*) Gecko/*]
Parent=HP Secure Web Browser
Version=1.3
MajorVer=1
MinorVer=3

[Mozilla/5.0 (X11; U; OpenVMS*; *; rv:1.4*) Gecko/*]
Parent=HP Secure Web Browser
Version=1.4
MajorVer=1
MinorVer=4

[Mozilla/5.0 (X11; U; OpenVMS*; *; rv:1.5*) Gecko/*]
Parent=HP Secure Web Browser
Version=1.5
MajorVer=1
MinorVer=5

[Mozilla/5.0 (X11; U; OpenVMS*; *; rv:1.6*) Gecko/*]
Parent=HP Secure Web Browser
Version=1.6
MajorVer=1
MinorVer=6

[Mozilla/5.0 (X11; U; OpenVMS*; *; rv:1.7*) Gecko/*]
Parent=HP Secure Web Browser
Version=1.7
MajorVer=1
MinorVer=7

[Mozilla/5.0 (X11; U; OpenVMS*; *; rv:1.8*) Gecko/*]
Parent=HP Secure Web Browser
Version=1.8
MajorVer=1
MinorVer=8

;;;;;;;;;;;;;;;;;;;;;;;;;;;;;;;;;;;;;;;; IBrowse

[IBrowse]
Parent=DefaultProperties
Browser=IBrowse
Platform=Amiga
Frames=true
Tables=true
Cookies=true
JavaScript=true

[Arexx (compatible; MSIE 6.0; AmigaOS5.0) IBrowse 4.0]
Parent=IBrowse
Version=4.0
MajorVer=4
MinorVer=0

[IBrowse/1.22 (AmigaOS *)]
Parent=IBrowse
Version=1.22
MajorVer=1
MinorVer=22

[IBrowse/2.1 (AmigaOS *)]
Parent=IBrowse
Version=2.1
MajorVer=2
MinorVer=1

[IBrowse/2.2 (AmigaOS *)]
Parent=IBrowse
Version=2.2
MajorVer=2
MinorVer=2

[IBrowse/2.3 (AmigaOS *)]
Parent=IBrowse
Version=2.2
MajorVer=2
MinorVer=3

[Mozilla/* (Win98; I) IBrowse/2.1 (AmigaOS 3.1)]
Parent=IBrowse
Version=2.1
MajorVer=2
MinorVer=1

[Mozilla/* (Win98; I) IBrowse/2.2 (AmigaOS 3.1)]
Parent=IBrowse
Version=2.2
MajorVer=2
MinorVer=2

[Mozilla/* (Win98; I) IBrowse/2.3 (AmigaOS 3.1)]
Parent=IBrowse
Version=2.3
MajorVer=2
MinorVer=3

;;;;;;;;;;;;;;;;;;;;;;;;;;;;;;;;;;;;;;;; iCab

[iCab]
Parent=DefaultProperties
Browser=iCab
Frames=true
Tables=true
Cookies=true
JavaScript=true
CssVersion=1
supportsCSS=true

[iCab/2.7* (Macintosh; ?; 68K*)]
Parent=iCab
Version=2.7
MajorVer=2
MinorVer=7
Platform=Mac68K

[iCab/2.7* (Macintosh; ?; PPC*)]
Parent=iCab
Version=2.7
MajorVer=2
MinorVer=7
Platform=MacPPC

[iCab/2.8* (Macintosh; ?; *Mac OS X*)]
Parent=iCab
Version=2.8
MajorVer=2
MinorVer=8
Platform=MacOSX

[iCab/2.8* (Macintosh; ?; 68K*)]
Parent=iCab
Version=2.8
MajorVer=2
MinorVer=8
Platform=Mac68K

[iCab/2.8* (Macintosh; ?; PPC)]
Parent=iCab
Version=2.8
MajorVer=2
MinorVer=8
Platform=MacPPC

[iCab/2.9* (Macintosh; ?; *Mac OS X*)]
Parent=iCab
Version=2.9
MajorVer=2
MinorVer=9
Platform=MacOSX

[iCab/2.9* (Macintosh; ?; 68K*)]
Parent=iCab
Version=2.9
MajorVer=2
MinorVer=9
Platform=Mac68K

[iCab/2.9* (Macintosh; ?; PPC*)]
Parent=iCab
Version=2.9
MajorVer=2
MinorVer=9
Platform=MacPPC

[iCab/3.0* (Macintosh; ?; *Mac OS X*)]
Parent=iCab
Version=3.0
MajorVer=3
MinorVer=0
Platform=MacOSX
CssVersion=2
supportsCSS=true

[iCab/3.0* (Macintosh; ?; PPC*)]
Parent=iCab
Version=3.0
MajorVer=3
MinorVer=0
Platform=MacPPC
CssVersion=2
supportsCSS=true

[iCab/4.0 (Macintosh; U; *Mac OS X)]
Parent=iCab
Version=4.0
MajorVer=4
MinorVer=0
Platform=MacOSX

[Mozilla/* (compatible; iCab 3.0*; Macintosh; *Mac OS X*)]
Parent=iCab
Version=3.0
MajorVer=3
MinorVer=0
Platform=MacOSX
CssVersion=2
supportsCSS=true

[Mozilla/* (compatible; iCab 3.0*; Macintosh; ?; PPC*)]
Parent=iCab
Version=3.0
MajorVer=3
MinorVer=0
Platform=MacPPC
CssVersion=2
supportsCSS=true

[Mozilla/4.5 (compatible; iCab 2.7*; Macintosh; ?; 68K*)]
Parent=iCab
Version=2.7
MajorVer=2
MinorVer=7
Platform=Mac68K

[Mozilla/4.5 (compatible; iCab 2.7*; Macintosh; ?; PPC*)]
Parent=iCab
Version=2.7
MajorVer=2
MinorVer=7
Platform=MacPPC

[Mozilla/4.5 (compatible; iCab 2.8*; Macintosh; ?; *Mac OS X*)]
Parent=iCab
Version=2.8
MajorVer=2
MinorVer=8
Platform=MacOSX

[Mozilla/4.5 (compatible; iCab 2.8*; Macintosh; ?; PPC*)]
Parent=iCab
Version=2.8
MajorVer=2
MinorVer=8
Platform=MacPPC

[Mozilla/4.5 (compatible; iCab 2.9*; Macintosh; *Mac OS X*)]
Parent=iCab
Version=2.9
MajorVer=2
MinorVer=9
Platform=MacOSX

[Mozilla/4.5 (compatible; iCab 2.9*; Macintosh; ?; PPC*)]
Parent=iCab
Version=2.9
MajorVer=2
MinorVer=9
Platform=MacPPC

[Mozilla/4.5 (compatible; iCab 4.2*; Macintosh; *Mac OS X*)]
Parent=iCab
Version=4.2
MajorVer=4
MinorVer=2
Platform=MacOSX

;;;;;;;;;;;;;;;;;;;;;;;;;;;;;;;;;;;;;;;; iSiloX

[iSiloX]
Parent=DefaultProperties
Browser=iSiloX
Frames=true
IFrames=true
Tables=true
Cookies=true
JavaScript=true
Crawler=true
CssVersion=2
supportsCSS=true

[iSiloX/4.0* MacOS]
Parent=iSiloX
Version=4.0
MajorVer=4
MinorVer=0
Platform=MacPPC

[iSiloX/4.0* Windows/32]
Parent=iSiloX
Version=4.0
MajorVer=4
MinorVer=0
Platform=Win32
Win32=true

[iSiloX/4.1* MacOS]
Parent=iSiloX
Version=4.1
MajorVer=4
MinorVer=1
Platform=MacPPC

[iSiloX/4.1* Windows/32]
Parent=iSiloX
Version=4.1
MajorVer=4
MinorVer=1
Platform=Win32
Win32=true

[iSiloX/4.2* MacOS]
Parent=iSiloX
Version=4.2
MajorVer=4
MinorVer=2
Platform=MacPPC

[iSiloX/4.2* Windows/32]
Parent=iSiloX
Version=4.2
MajorVer=4
MinorVer=2
Platform=Win32
Win32=true

[iSiloX/4.3* MacOS]
Parent=iSiloX
Version=4.3
MajorVer=4
MinorVer=4
Platform=MacOSX

[iSiloX/4.3* Windows/32]
Parent=iSiloX
Version=4.3
MajorVer=4
MinorVer=3
Platform=Win32
Win32=true

;;;;;;;;;;;;;;;;;;;;;;;;;;;;;;;;;;;;;;;; Lycoris Desktop/LX

[Lycoris Desktop/LX]
Parent=DefaultProperties
Browser=Lycoris Desktop/LX
Frames=true
IFrames=true
Tables=true
Cookies=true
JavaApplets=true
JavaScript=true
Crawler=true

[Mozilla/5.0 (X11; U; Linux i686; en-US; rv:1.*: Desktop/LX Amethyst) Gecko/*]
Parent=Lycoris Desktop/LX
Version=1.1
MajorVer=1
MinorVer=1
Platform=Linux

[Mozilla/5.0 (X11; U; Linux i686; en-US; rv:1.*; Desktop/LX Amethyst) Gecko/*]
Parent=Lycoris Desktop/LX
Version=1.0
MajorVer=1
MinorVer=0
Platform=Linux

;;;;;;;;;;;;;;;;;;;;;;;;;;;;;;;;;;;;;;;; Mosaic

[Mosaic]
Parent=DefaultProperties
Browser=Mosaic
Frames=true
IFrames=true
Tables=true
Cookies=true
JavaApplets=true
JavaScript=true

[Mozilla/4.0 (VMS_Mosaic)]
Parent=Mosaic
Platform=OpenVMS

[VMS_Mosaic/3.7*]
Parent=Mosaic
Version=3.7
MajorVer=3
MinorVer=7
Platform=OpenVMS

[VMS_Mosaic/3.8*]
Parent=Mosaic
Version=3.8
MajorVer=3
MinorVer=8
Platform=OpenVMS

;;;;;;;;;;;;;;;;;;;;;;;;;;;;;;;;;;;;;;;; NetPositive

[NetPositive]
Parent=DefaultProperties
Browser=NetPositive
Platform=BeOS
Frames=true
IFrames=true
Tables=true
Cookies=true
JavaApplets=true
JavaScript=true

[*NetPositive/2.2*]
Parent=NetPositive
Version=2.2
MajorVer=2
MinorVer=2

[*NetPositive/2.2*BeOS*]
Parent=NetPositive
Version=2.2
MajorVer=2
MinorVer=2

;;;;;;;;;;;;;;;;;;;;;;;;;;;;;;;;;;;;;;;; OmniWeb

[OmniWeb]
Parent=DefaultProperties
Browser=OmniWeb
Platform=MacOSX
Frames=true
Tables=true
Cookies=true
JavaApplets=true
JavaScript=true
isMobileDevice=true
CssVersion=2
supportsCSS=true

[Mozilla/* (Macintosh; ?; *Mac OS X; *) AppleWebKit/* (*) OmniWeb/v4*]
Parent=OmniWeb
Version=4.5
MajorVer=4
MinorVer=5
Platform=MacOSX

[Mozilla/* (Macintosh; ?; *Mac OS X; *) AppleWebKit/* (*) OmniWeb/v5*]
Parent=OmniWeb
Version=5.
MajorVer=5
MinorVer=0
Platform=MacOSX

[Mozilla/* (Macintosh; ?; *Mac OS X; *) AppleWebKit/* (*) OmniWeb/v6*]
Parent=OmniWeb
Version=6.0
MajorVer=6
MinorVer=0
Platform=MacOSX

[Mozilla/* (Macintosh; ?; PPC) OmniWeb/4*]
Parent=OmniWeb
Version=4.0
MajorVer=4
MinorVer=0
Platform=MacPPC

[Mozilla/* (Macintosh; ?; PPC) OmniWeb/5*]
Parent=OmniWeb
Version=5.0
MajorVer=5
MinorVer=0
Platform=MacOSX

[Mozilla/* (Macintosh; ?; PPC) OmniWeb/6*]
Parent=OmniWeb
Version=6.0
MajorVer=6
MinorVer=0
Platform=MacPPC

[Mozilla/5.0 (Macintosh; U; PPC Mac OS X; en-US) AppleWebKit/125.4 (KHTML, like Gecko, Safari) OmniWeb/v563.34]
Parent=OmniWeb
Version=5.1
MajorVer=5
MinorVer=1

[Mozilla/5.0 (Macintosh; U; PPC Mac OS X; en-US) AppleWebKit/125.4 (KHTML, like Gecko, Safari) OmniWeb/v563.34]
Parent=OmniWeb
Version=5.1
MajorVer=5
MinorVer=1

[Mozilla/5.0 (Macintosh; U; PPC Mac OS X; en-US) AppleWebKit/420+ (KHTML, like Gecko, Safari/420) OmniWeb/v607]
Parent=OmniWeb
Version=5.5
MajorVer=5
MinorVer=5

[Mozilla/5.0 (Macintosh; U; PPC Mac OS X; en-US) AppleWebKit/420+ (KHTML, like Gecko, Safari/420) OmniWeb/v607]
Parent=OmniWeb
Version=5.5
MajorVer=5
MinorVer=5

[Mozilla/5.0 (Macintosh; U; PPC Mac OS X; en-US) AppleWebKit/522+ (KHTML, like Gecko, Safari/522) OmniWeb/v613]
Parent=OmniWeb
Version=5.6
MajorVer=5
MinorVer=6

[Mozilla/5.0 (Macintosh; U; PPC Mac OS X; en-US) AppleWebKit/522+ (KHTML, like Gecko, Safari/522) OmniWeb/v613]
Parent=OmniWeb
Version=5.6
MajorVer=5
MinorVer=6

[Mozilla/5.0 (Macintosh; U; PPC Mac OS X; en-US) AppleWebKit/85 (KHTML, like Gecko) OmniWeb/v496]
Parent=OmniWeb
Version=4.5
MajorVer=4
MinorVer=5

[Mozilla/5.0 (Macintosh; U; PPC Mac OS X; en-US) AppleWebKit/85 (KHTML, like Gecko) OmniWeb/v558.36 ]
Parent=OmniWeb
Version=5.0
MajorVer=5
MinorVer=0

;;;;;;;;;;;;;;;;;;;;;;;;;;;;;;;;;;;;;;;; Shiira

[Shiira]
Parent=DefaultProperties
Browser=Shiira
Platform=MacOSX
Frames=true
IFrames=true
Tables=true
Cookies=true
BackgroundSounds=true
JavaApplets=true
JavaScript=true
CssVersion=2
supportsCSS=true

[Mozilla/5.0 (Macintosh; *Mac OS X*) AppleWebKit/* (*) Shiira/0.9*]
Parent=Shiira
Version=0.9
MajorVer=0
MinorVer=9

[Mozilla/5.0 (Macintosh; *Mac OS X*) AppleWebKit/* (*) Shiira/1.0*]
Parent=Shiira
Version=1.0
MajorVer=1
MinorVer=0

[Mozilla/5.0 (Macintosh; *Mac OS X*) AppleWebKit/* (*) Shiira/1.1*]
Parent=Shiira
Version=1.1
MajorVer=1
MinorVer=1

[Mozilla/5.0 (Macintosh; *Mac OS X*) AppleWebKit/* (*) Shiira/1.2*]
Parent=Shiira
Version=1.2
MajorVer=1
MinorVer=2

[Mozilla/5.0 (Macintosh; *Mac OS X*) AppleWebKit/* (*) Shiira/2.1*]
Parent=Shiira
Version=2.1
MajorVer=2
MinorVer=1

[Mozilla/5.0 (Macintosh; *Mac OS X*) AppleWebKit/* (*) Shiira/2.2*]
Parent=Shiira
Version=2.2
MajorVer=2
MinorVer=2

[Windows Maker]
Parent=DefaultProperties
Browser=WMaker
Platform=Linux
Frames=true
IFrames=true
Tables=true
Cookies=true
VBScript=true
JavaApplets=true
JavaScript=true
CssVersion=2
supportsCSS=true

[WMaker*]
Parent=Windows Maker

;;;;;;;;;;;;;;;;;;;;;;;;;;;;;;;;;;;;;;;; K-Meleon 1.0

[K-Meleon 1.0]
Parent=DefaultProperties
Browser=K-Meleon
Version=1.0
MajorVer=1
Win32=true
Frames=true
IFrames=true
Tables=true
Cookies=true
JavaApplets=true
JavaScript=true
CssVersion=2
supportsCSS=true

[Mozilla/5.0 (Windows; *; Win95; *; rv:1.*) Gecko/* K-Meleon/1.0*]
Parent=K-Meleon 1.0
Version=1.0
MajorVer=1
MinorVer=0
Platform=Win95
Win32=true

[Mozilla/5.0 (Windows; *; Win98; *; rv:1.*) Gecko/* K-Meleon/1.0*]
Parent=K-Meleon 1.0
Version=1.0
MajorVer=1
MinorVer=0
Platform=Win98
Win32=true

[Mozilla/5.0 (Windows; *; Windows NT 5.0; *; rv:1.*) Gecko/* K-Meleon?1.0*]
Parent=K-Meleon 1.0
Version=1.0
MajorVer=1
MinorVer=0
Platform=Win2000
Win32=true

[Mozilla/5.0 (Windows; *; Windows NT 5.1; *; rv:1.*) Gecko/* K-Meleon/1.0*]
Parent=K-Meleon 1.0
Version=1.0
MajorVer=1
MinorVer=0
Platform=WinXP
Win32=true

[Mozilla/5.0 (Windows; *; Windows NT 5.2; *; rv:1.*) Gecko/* K-Meleon/1.0*]
Parent=K-Meleon 1.0
Version=1.0
MajorVer=1
MinorVer=0
Platform=Win2003
Win32=true

[Mozilla/5.0 (Windows; *; WinNT4.0; *; rv:1.*) Gecko/* K-Meleon/1.0*]
Parent=K-Meleon 1.0
Version=1.0
MajorVer=1
MinorVer=0
Platform=WinNT
Win32=true

;;;;;;;;;;;;;;;;;;;;;;;;;;;;;;;;;;;;;;;; K-Meleon 1.1

[K-Meleon 1.1]
Parent=DefaultProperties
Browser=K-Meleon
Version=1.1
MajorVer=1
MinorVer=1
Win32=true
Frames=true
IFrames=true
Tables=true
Cookies=true
JavaApplets=true
JavaScript=true
CssVersion=2
supportsCSS=true

[Mozilla/5.0 (Windows; *; Win95; *; rv:1.*) Gecko/* K-Meleon/1.1*]
Parent=K-Meleon 1.1
Version=1.0
MajorVer=1
MinorVer=0
Platform=Win95
Win32=true

[Mozilla/5.0 (Windows; *; Win98; *; rv:1.*) Gecko/* K-Meleon/1.1*]
Parent=K-Meleon 1.1
Version=1.0
MajorVer=1
MinorVer=0
Platform=Win98
Win32=true

[Mozilla/5.0 (Windows; *; Windows NT 5.0; *; rv:1.*) Gecko/* K-Meleon?1.1*]
Parent=K-Meleon 1.1
Version=1.0
MajorVer=1
MinorVer=0
Platform=Win2000
Win32=true

[Mozilla/5.0 (Windows; *; Windows NT 5.1; *; rv:1.*) Gecko/* K-Meleon/1.1*]
Parent=K-Meleon 1.1
Version=1.0
MajorVer=1
MinorVer=0
Platform=WinXP
Win32=true

[Mozilla/5.0 (Windows; *; Windows NT 5.2; *; rv:1.*) Gecko/* K-Meleon/1.1*]
Parent=K-Meleon 1.1
Version=1.0
MajorVer=1
MinorVer=0
Platform=Win2003
Win32=true

[Mozilla/5.0 (Windows; *; WinNT4.0; *; rv:1.*) Gecko/* K-Meleon/1.1*]
Parent=K-Meleon 1.1
Version=1.0
MajorVer=1
MinorVer=0
Platform=WinNT
Win32=true

;;;;;;;;;;;;;;;;;;;;;;;;;;;;;;;;;;;;;;;; K-Meleon 1.5

[K-Meleon 1.5]
Parent=DefaultProperties
Browser=K-Meleon
Version=1.5
MajorVer=1
MinorVer=5
Win32=true
Frames=true
IFrames=true
Tables=true
Cookies=true
JavaApplets=true
JavaScript=true
CssVersion=2
supportsCSS=true

[Mozilla/5.0 (Windows; *; Win95; *; rv:1.*) Gecko/* K-Meleon/1.5*]
Parent=K-Meleon 1.5
Version=1.0
MajorVer=1
MinorVer=0
Platform=Win95
Win32=true

[Mozilla/5.0 (Windows; *; Win98; *; rv:1.*) Gecko/* K-Meleon/1.5*]
Parent=K-Meleon 1.5
Version=1.0
MajorVer=1
MinorVer=0
Platform=Win98
Win32=true

[Mozilla/5.0 (Windows; *; Windows NT 5.0; *; rv:1.*) Gecko/* K-Meleon?1.5*]
Parent=K-Meleon 1.5
Version=1.0
MajorVer=1
MinorVer=0
Platform=Win2000
Win32=true

[Mozilla/5.0 (Windows; *; Windows NT 5.1; *; rv:1.*) Gecko/* K-Meleon/1.5*]
Parent=K-Meleon 1.5
Version=1.0
MajorVer=1
MinorVer=0
Platform=WinXP
Win32=true

[Mozilla/5.0 (Windows; *; Windows NT 5.2; *; rv:1.*) Gecko/* K-Meleon/1.5*]
Parent=K-Meleon 1.5
Version=1.0
MajorVer=1
MinorVer=0
Platform=Win2003
Win32=true

[Mozilla/5.0 (Windows; *; Windows NT 6.0; *; rv:1.*) Gecko/* K-Meleon/1.5*]
Parent=K-Meleon 1.5
Platform=WinVista

[Mozilla/5.0 (Windows; *; Windows NT 6.1; *; rv:1.*) Gecko/* K-Meleon/1.5*]
Parent=K-Meleon 1.5
Platform=Win7

[Mozilla/5.0 (Windows; *; WinNT4.0; *; rv:1.*) Gecko/* K-Meleon/1.5*]
Parent=K-Meleon 1.5
Version=1.0
MajorVer=1
MinorVer=0
Platform=WinNT
Win32=true

;;;;;;;;;;;;;;;;;;;;;;;;;;;;;;;;;;;;;;;; Konqueror 3.0

[Konqueror 3.0]
Parent=DefaultProperties
Browser=Konqueror
Platform=Linux
Frames=true
IFrames=true
Tables=true
Cookies=true
JavaScript=true
CssVersion=2
supportsCSS=true

[*Konqueror/3.0*]
Parent=Konqueror 3.0
Version=3.0
MajorVer=3
MinorVer=0
IFrames=false

[*Konqueror/3.0*FreeBSD*]
Parent=Konqueror 3.0
Version=3.0
MajorVer=3
MinorVer=0
Platform=FreeBSD
IFrames=false

[*Konqueror/3.0*Linux*]
Parent=Konqueror 3.0
Version=3.0
MajorVer=3
MinorVer=0
Platform=Linux
IFrames=false

[*Konqueror/3.1*]
Parent=Konqueror 3.0
Version=3.1
MajorVer=3
MinorVer=1

[*Konqueror/3.1*FreeBSD*]
Parent=Konqueror 3.0
Version=3.1
MajorVer=3
MinorVer=1
Platform=FreeBSD

[*Konqueror/3.1*Linux*]
Parent=Konqueror 3.0
Version=3.1
MajorVer=3
MinorVer=1

[*Konqueror/3.2*]
Parent=Konqueror 3.0
Version=3.2
MajorVer=3
MinorVer=2

[*Konqueror/3.2*FreeBSD*]
Parent=Konqueror 3.0
Version=3.2
MajorVer=3
MinorVer=2
Platform=FreeBSD

[*Konqueror/3.2*Linux*]
Parent=Konqueror 3.0
Version=3.2
MajorVer=3
MinorVer=2
Platform=Linux

[*Konqueror/3.3*]
Parent=Konqueror 3.0
Version=3.3
MajorVer=3
MinorVer=3

[*Konqueror/3.3*FreeBSD*]
Parent=Konqueror 3.0
Version=3.3
MajorVer=3
MinorVer=3
Platform=FreeBSD

[*Konqueror/3.3*Linux*]
Parent=Konqueror 3.0
Version=3.3
MajorVer=3
MinorVer=3
Platform=Linux

[*Konqueror/3.3*OpenBSD*]
Parent=Konqueror 3.0
Version=3.3
MajorVer=3
MinorVer=3
Platform=OpenBSD

[*Konqueror/3.4*]
Parent=Konqueror 3.0
Version=3.4
MajorVer=3
MinorVer=4

[*Konqueror/3.4*FreeBSD*]
Parent=Konqueror 3.0
Version=3.4
MajorVer=3
MinorVer=4
Platform=FreeBSD

[*Konqueror/3.4*Linux*]
Parent=Konqueror 3.0
Version=3.4
MajorVer=3
MinorVer=4
Platform=Linux

[*Konqueror/3.4*OpenBSD*]
Parent=Konqueror 3.0
Version=3.4
MajorVer=3
MinorVer=4
Platform=OpenBSD

[*Konqueror/3.5*]
Parent=Konqueror 3.0
Version=3.5
MajorVer=3
MinorVer=5

[*Konqueror/3.5*FreeBSD*]
Parent=Konqueror 3.0
Version=3.5
MajorVer=3
MinorVer=5
Platform=FreeBSD

[*Konqueror/3.5*Linux*]
Parent=Konqueror 3.0
Version=3.5
MajorVer=3
MinorVer=5
Platform=Linux

[*Konqueror/3.5*OpenBSD*]
Parent=Konqueror 3.0
Version=3.5
MajorVer=3
MinorVer=5
Platform=OpenBSD

;;;;;;;;;;;;;;;;;;;;;;;;;;;;;;;;;;;;;;;; Konqueror 4.0

[Konqueror 4.0]
Parent=DefaultProperties
Browser=Konqueror
Version=4.0
MajorVer=4
Frames=true
IFrames=true
Tables=true
Cookies=true
JavaScript=true
CssVersion=2
supportsCSS=true

[Mozilla/5.0 (compatible; Konqueror/4.0*; Debian) KHTML/4.* (like Gecko)]
Parent=Konqueror 4.0
Platform=Debian

[Mozilla/5.0 (compatible; Konqueror/4.0.*; *Linux) KHTML/4.* (like Gecko)]
Parent=Konqueror 4.0
Platform=Linux

[Mozilla/5.0 (compatible; Konqueror/4.0.*; FreeBSD) KHTML/4.* (like Gecko)]
Parent=Konqueror 4.0
Platform=FreeBSD

[Mozilla/5.0 (compatible; Konqueror/4.0.*; NetBSD) KHTML/4.* (like Gecko)]
Parent=Konqueror 4.0
Platform=NetBSD

;;;;;;;;;;;;;;;;;;;;;;;;;;;;;;;;;;;;;;;; Konqueror 4.1

[Konqueror 4.1]
Parent=DefaultProperties
Browser=Konqueror
Version=4.1
MajorVer=4
MinorVer=1
Frames=true
IFrames=true
Tables=true
Cookies=true
JavaScript=true
CssVersion=2
supportsCSS=true

[Mozilla/5.0 (compatible; Konqueror/4.1*; *Linux*) KHTML/4.* (like Gecko)*]
Parent=Konqueror 4.1
Platform=Linux

[Mozilla/5.0 (compatible; Konqueror/4.1*; Debian) KHTML/4.* (like Gecko)*]
Parent=Konqueror 4.1
Platform=Debian

[Mozilla/5.0 (compatible; Konqueror/4.1*; FreeBSD) KHTML/4.* (like Gecko)*]
Parent=Konqueror 4.1
Platform=FreeBSD

[Mozilla/5.0 (compatible; Konqueror/4.1*; NetBSD) KHTML/4.* (like Gecko)*]
Parent=Konqueror 4.1
Platform=NetBSD

;;;;;;;;;;;;;;;;;;;;;;;;;;;;;;;;;;;;;;;; Konqueror 4.2

[Konqueror 4.2]
Parent=DefaultProperties
Browser=Konqueror
Version=4.2
MajorVer=4
MinorVer=2
Frames=true
IFrames=true
Tables=true
Cookies=true
JavaScript=true
CssVersion=2
supportsCSS=true

[Mozilla/5.0 (compatible; Konqueror/4.2*; *Linux*) KHTML/4.* (like Gecko)*]
Parent=Konqueror 4.2
Platform=Linux

[Mozilla/5.0 (compatible; Konqueror/4.2*; Debian) KHTML/4.* (like Gecko)*]
Parent=Konqueror 4.2
Platform=Debian

[Mozilla/5.0 (compatible; Konqueror/4.2*; FreeBSD) KHTML/4.* (like Gecko)*]
Parent=Konqueror 4.2
Platform=FreeBSD

[Mozilla/5.0 (compatible; Konqueror/4.2*; NetBSD) KHTML/4.* (like Gecko)*]
Parent=Konqueror 4.2
Platform=NetBSD

;;;;;;;;;;;;;;;;;;;;;;;;;;;;;;;;;;;;;;;; Safari

[Safari]
Parent=DefaultProperties
Browser=Safari
Platform=MacOSX
Frames=true
IFrames=true
Tables=true
Cookies=true
BackgroundSounds=true
JavaApplets=true
JavaScript=true
CssVersion=2
supportsCSS=true
ecmascriptversion=1.3
w3cdomversion=1.0

[Mozilla/5.0 (Macintosh; *Mac OS X*) AppleWebKit/* (*) Safari/100*]
Parent=Safari
Version=1.1
MajorVer=1
MinorVer=1

[Mozilla/5.0 (Macintosh; *Mac OS X*) AppleWebKit/* (*) Safari/125*]
Parent=Safari
Version=1.2
MajorVer=1
MinorVer=2

[Mozilla/5.0 (Macintosh; *Mac OS X*) AppleWebKit/* (*) Safari/312*]
Parent=Safari
Version=1.3
MajorVer=1
MinorVer=3

[Mozilla/5.0 (Macintosh; *Mac OS X*) AppleWebKit/* (*) Safari/412*]
Parent=Safari
Version=2.0
MajorVer=2
MinorVer=0

[Mozilla/5.0 (Macintosh; *Mac OS X*) AppleWebKit/* (*) Safari/416*]
Parent=Safari
Version=2.0
MajorVer=2
MinorVer=0

[Mozilla/5.0 (Macintosh; *Mac OS X*) AppleWebKit/* (*) Safari/417*]
Parent=Safari
Version=2.0
MajorVer=2
MinorVer=0

[Mozilla/5.0 (Macintosh; *Mac OS X*) AppleWebKit/* (*) Safari/418*]
Parent=Safari
Version=2.0
MajorVer=2
MinorVer=0

[Mozilla/5.0 (Macintosh; *Mac OS X*) AppleWebKit/* (*) Safari/419*]
Parent=Safari
Version=2.0
MajorVer=2
MinorVer=0

[Mozilla/5.0 (Macintosh; *Mac OS X*) AppleWebKit/* (*) Safari/52*]
Parent=Safari
Beta=true

[Mozilla/5.0 (Macintosh; *Mac OS X*) AppleWebKit/* (*) Safari/85*]
Parent=Safari
Version=1.0
MajorVer=1
MinorVer=0

;;;;;;;;;;;;;;;;;;;;;;;;;;;;;;;;;;;;;;;; Safari 3.0

[Safari 3.0]
Parent=DefaultProperties
Browser=Safari
Version=3.0
MajorVer=3
Platform=MacOSX
Frames=true
IFrames=true
Tables=true
Cookies=true
BackgroundSounds=true
JavaApplets=true
JavaScript=true
CssVersion=2
supportsCSS=true

[Mozilla/5.0 (Macintosh; ?; *Mac OS X*) AppleWebKit/* (*) Version/3.0* Safari/*]
Parent=Safari 3.0
Platform=MacOSX

[Mozilla/5.0 (Windows; ?; Windows NT 5.1; *) AppleWebKit/* (*) Version/3.0* Safari/*]
Parent=Safari 3.0
Platform=WinXP

[Mozilla/5.0 (Windows; ?; Windows NT 5.2; *) AppleWebKit/* (*) Version/3.0* Safari/*]
Parent=Safari 3.0
Platform=Win2003

[Mozilla/5.0 (Windows; ?; Windows NT 6.0; *) AppleWebKit/* (*) Version/3.0* Safari/*]
Parent=Safari 3.0
Platform=WinVista

[Mozilla/5.0 (Windows; ?; Windows NT 6.1; *) AppleWebKit/* (*) Version/3.0* Safari/*]
Parent=Safari 3.0
Platform=Win7

;;;;;;;;;;;;;;;;;;;;;;;;;;;;;;;;;;;;;;;; Safari 3.1

[Safari 3.1]
Parent=DefaultProperties
Browser=Safari
Version=3.1
MajorVer=3
MinorVer=1
Platform=MacOSX
Frames=true
IFrames=true
Tables=true
Cookies=true
BackgroundSounds=true
JavaApplets=true
JavaScript=true
CssVersion=2
supportsCSS=true

[Mozilla/5.0 (Macintosh; ?; *Mac OS X*) AppleWebKit/* (*) Version/3.1* Safari/*]
Parent=Safari 3.1
Platform=MacOSX

[Mozilla/5.0 (Windows; ?; Windows NT 5.1; *) AppleWebKit/* (*) Version/3.1* Safari/*]
Parent=Safari 3.1
Platform=WinXP

[Mozilla/5.0 (Windows; ?; Windows NT 5.2; *) AppleWebKit/* (*) Version/3.1* Safari/*]
Parent=Safari 3.1
Platform=Win2003

[Mozilla/5.0 (Windows; ?; Windows NT 6.0; *) AppleWebKit/* (*) Version/3.1* Safari/*]
Parent=Safari 3.1
Platform=WinVista

[Mozilla/5.0 (Windows; ?; Windows NT 6.1; *) AppleWebKit/* (*) Version/3.1* Safari/*]
Parent=Safari 3.1
Platform=Win7

;;;;;;;;;;;;;;;;;;;;;;;;;;;;;;;;;;;;;;;; Safari 3.2

[Safari 3.2]
Parent=DefaultProperties
Browser=Safari
Version=3.2
MajorVer=3
MinorVer=2
Frames=true
IFrames=true
Tables=true
Cookies=true
BackgroundSounds=true
JavaApplets=true
JavaScript=true
CssVersion=3
supportsCSS=true

[Mozilla/5.0 (Macintosh; ?; *Mac OS X*) AppleWebKit/* (*) Version/3.2* Safari/*]
Parent=Safari 3.2
Platform=MacOSX

[Mozilla/5.0 (Windows; ?; Windows NT 5.1; *) AppleWebKit/* (*) Version/3.2* Safari/*]
Parent=Safari 3.2
Platform=WinXP

[Mozilla/5.0 (Windows; ?; Windows NT 5.2; *) AppleWebKit/* (*) Version/3.2* Safari/*]
Parent=Safari 3.2
Platform=Win2003

[Mozilla/5.0 (Windows; ?; Windows NT 6.0; *) AppleWebKit/* (*) Version/3.2* Safari/*]
Parent=Safari 3.2
Platform=WinVista

[Mozilla/5.0 (Windows; ?; Windows NT 6.1; *) AppleWebKit/* (*) Version/3.2* Safari/*]
Parent=Safari 3.2
Platform=Win7

;;;;;;;;;;;;;;;;;;;;;;;;;;;;;;;;;;;;;;;; Safari 4.0

[Safari 4.0]
Parent=DefaultProperties
Browser=Safari
Version=4.0
MajorVer=4
Beta=true
Frames=true
IFrames=true
Tables=true
Cookies=true
BackgroundSounds=true
JavaApplets=true
JavaScript=true
CssVersion=3
supportsCSS=true

[Mozilla/5.0 (Macintosh; ?; *Mac OS X*; *) AppleWebKit/* (KHTML, like Gecko) Version/4.0* Safari/*]
Parent=Safari 4.0
Platform=MacOSX

[Mozilla/5.0 (Macintosh; U; *Mac OS X*; *) AppleWebKit/* (KHTML, like Gecko) Version/4 Public Beta Safari/*]
Parent=Safari 4.0

[Mozilla/5.0 (Windows; ?; Windows NT 5.1; *) AppleWebKit/* (*) Version/4 Public Beta Safari/*]
Parent=Safari 4.0
Platform=WinXP

[Mozilla/5.0 (Windows; ?; Windows NT 5.1; *) AppleWebKit/* (*) Version/4.0* Safari/*]
Parent=Safari 4.0
Platform=WinXP

[Mozilla/5.0 (Windows; ?; Windows NT 5.2; *) AppleWebKit/* (*) Version/4 Public Beta Safari/*]
Parent=Safari 4.0
Platform=Win2003

[Mozilla/5.0 (Windows; ?; Windows NT 5.2; *) AppleWebKit/* (*) Version/4.0* Safari/*]
Parent=Safari 4.0
Platform=Win2003

[Mozilla/5.0 (Windows; ?; Windows NT 6.0; *) AppleWebKit/* (*) Version/4 Public Beta Safari/*]
Parent=Safari 4.0
Platform=WinVista

[Mozilla/5.0 (Windows; ?; Windows NT 6.0; *) AppleWebKit/* (*) Version/4.0* Safari/*]
Parent=Safari 4.0
Platform=WinVista

[Mozilla/5.0 (Windows; ?; Windows NT 6.1; *) AppleWebKit/* (*) Version/4 Public Beta Safari/*]
Parent=Safari 4.0
Platform=Win7

[Mozilla/5.0 (Windows; ?; Windows NT 6.1; *) AppleWebKit/* (*) Version/4.0* Safari/*]
Parent=Safari 4.0
Platform=Win7

[Mozilla/5.0 (Windows; ?; Windows NT 7.0; *) AppleWebKit/* (*) Version/4 Public Beta Safari/*]
Parent=Safari 4.0
Platform=Win7

[Mozilla/5.0 (Windows; ?; Windows NT 7.0; *) AppleWebKit/* (*) Version/4.0* Safari/*]
Parent=Safari 4.0
Platform=Win7

;;;;;;;;;;;;;;;;;;;;;;;;;;;;;;;;;;;;;;;; Opera 10.0

[Opera 10.0]
Parent=DefaultProperties
Browser=Opera
Version=10.0
MajorVer=10
Alpha=true
Frames=true
IFrames=true
Tables=true
Cookies=true
BackgroundSounds=true
JavaApplets=true
JavaScript=true
CssVersion=2
supportsCSS=true

[Mozilla/* (compatible; MSIE*; Linux*) Opera 10.0*]
Parent=Opera 10.0
Platform=Linux

[Mozilla/* (compatible; MSIE*; Mac_PowerPC Mac OS X;*) Opera 10.0*]
Parent=Opera 10.0
Platform=MacOSX

[Mozilla/* (compatible; MSIE*; Mac_PowerPC) Opera 10.0*]
Parent=Opera 10.0
Platform=MacPPC

[Mozilla/* (compatible; MSIE*; Windows 2000*) Opera 10.0*]
Parent=Opera 10.0
Platform=Win2000
Win32=true

[Mozilla/* (compatible; MSIE*; Windows 95*) Opera 10.0*]
Parent=Opera 10.0
Platform=Win95
Win32=true

[Mozilla/* (compatible; MSIE*; Windows 98*) Opera 10.0*]
Parent=Opera 10.0
Platform=Win98
Win32=true

[Mozilla/* (compatible; MSIE*; Windows CE*) Opera 10.0*]
Parent=Opera 10.0
Platform=WinCE
Win32=true

[Mozilla/* (compatible; MSIE*; Windows ME*) Opera 10.0*]
Parent=Opera 10.0
Platform=WinME
Win32=true

[Mozilla/* (compatible; MSIE*; Windows NT 4.0*) Opera 10.0*]
Parent=Opera 10.0
Platform=WinNT
Win32=true

[Mozilla/* (compatible; MSIE*; Windows NT 5.0*) Opera 10.0*]
Parent=Opera 10.0
Platform=Win2000
Win32=true

[Mozilla/* (compatible; MSIE*; Windows NT 5.1*) Opera 10.0*]
Parent=Opera 10.0
Platform=WinXP
Win32=true

[Mozilla/* (compatible; MSIE*; Windows NT 5.2*) Opera 10.0*]
Parent=Opera 10.0
Platform=Win2003
Win32=true

[Mozilla/* (compatible; MSIE*; Windows NT 6.0*) Opera 10.0*]
Parent=Opera 10.0
Platform=WinVista
Win32=true

[Mozilla/* (compatible; MSIE*; Windows NT 6.1*) Opera 10.0*]
Parent=Opera 10.0
Platform=Win7

[Mozilla/* (compatible; MSIE*; Windows XP*) Opera 10.0*]
Parent=Opera 10.0
Platform=WinXP
Win32=true

[Mozilla/* (compatible; MSIE*; X11; FreeBSD*) Opera 10.0*]
Parent=Opera 10.0
Platform=FreeBSD

[Mozilla/* (compatible; MSIE*; X11; Linux*) Opera 10.0*]
Parent=Opera 10.0
Platform=Linux

[Mozilla/* (compatible; MSIE*; X11; SunOS*) Opera 10.0*]
Parent=Opera 10.0
Platform=SunOS

[Mozilla/* (Macintosh; *Mac OS X; ?) Opera 10.0*]
Parent=Opera 10.0
Platform=MacOSX

[Mozilla/* (Windows 2000;*) Opera 10.0*]
Parent=Opera 10.0
Platform=Win2000
Win32=true

[Mozilla/* (Windows 95;*) Opera 10.0*]
Parent=Opera 10.0
Platform=Win95
Win32=true

[Mozilla/* (Windows 98;*) Opera 10.0*]
Parent=Opera 10.0
Platform=Win98
Win32=true

[Mozilla/* (Windows ME;*) Opera 10.0*]
Parent=Opera 10.0
Platform=WinME
Win32=true

[Mozilla/* (Windows NT 4.0;*) Opera 10.0*]
Parent=Opera 10.0
Platform=WinNT
Win32=true

[Mozilla/* (Windows NT 5.0;*) Opera 10.0*]
Parent=Opera 10.0
Platform=Win2000
Win32=true

[Mozilla/* (Windows NT 5.1;*) Opera 10.0*]
Parent=Opera 10.0
Platform=WinXP
Win32=true

[Mozilla/* (Windows NT 5.2;*) Opera 10.0*]
Parent=Opera 10.0
Platform=Win2003
Win32=true

[Mozilla/* (Windows NT 6.0;*) Opera 10.0*]
Parent=Opera 10.0
Platform=WinVista

[Mozilla/* (Windows NT 6.1;*) Opera 10.0*]
Parent=Opera 10.0
Platform=Win7

[Mozilla/* (X11; Linux*) Opera 10.0*]
Parent=Opera 10.0
Platform=Linux

[Opera/10.0* (Linux*)*]
Parent=Opera 10.0
Platform=Linux

[Opera/10.0* (Macintosh; *Mac OS X;*)*]
Parent=Opera 10.0
Platform=MacOSX

[Opera/10.0* (Windows 95*)*]
Parent=Opera 10.0
Platform=Win95
Win32=true

[Opera/10.0* (Windows 98*)*]
Parent=Opera 10.0
Platform=Win98
Win32=true

[Opera/10.0* (Windows CE*)*]
Parent=Opera 10.0
Platform=WinCE
Win32=true

[Opera/10.0* (Windows ME*)*]
Parent=Opera 10.0
Platform=WinME
Win32=true

[Opera/10.0* (Windows NT 4.0*)*]
Parent=Opera 10.0
Platform=WinNT
Win32=true

[Opera/10.0* (Windows NT 5.0*)*]
Parent=Opera 10.0
Platform=Win2000
Win32=true

[Opera/10.0* (Windows NT 5.1*)*]
Parent=Opera 10.0
Platform=WinXP
Win32=true

[Opera/10.0* (Windows NT 5.2*)*]
Parent=Opera 10.0
Platform=Win2003
Win32=true

[Opera/10.0* (Windows NT 6.0*)*]
Parent=Opera 10.0
Platform=WinVista
Win32=true

[Opera/10.0* (Windows NT 6.1*)*]
Parent=Opera 10.0
Platform=Win7

[Opera/10.0* (Windows XP*)*]
Parent=Opera 10.0
Platform=WinXP
Win32=true

[Opera/10.0* (X11; FreeBSD*)*]
Parent=Opera 10.0
Platform=FreeBSD

[Opera/10.0* (X11; Linux*)*]
Parent=Opera 10.0
Platform=Linux

[Opera/10.0* (X11; SunOS*)*]
Parent=Opera 10.0
Platform=SunOS

;;;;;;;;;;;;;;;;;;;;;;;;;;;;;;;;;;;;;;;; Opera 7.0

[Opera 7.0]
Parent=DefaultProperties
Browser=Opera
Version=7.0
MajorVer=7
Frames=true
IFrames=true
Tables=true
Cookies=true
BackgroundSounds=true
JavaApplets=true
JavaScript=true
CssVersion=2
supportsCSS=true

[Mozilla/3.0 (Windows 2000; ?) Opera 7.0*]
Parent=Opera 7.0
Platform=Win2000
Win32=true

[Mozilla/3.0 (Windows 95; ?) Opera 7.0*]
Parent=Opera 7.0
Platform=Win95
Win32=true

[Mozilla/3.0 (Windows 98; ?) Opera 7.0*]
Parent=Opera 7.0
Platform=Win98
Win32=true

[Mozilla/3.0 (Windows ME; ?) Opera 7.0*]
Parent=Opera 7.0
Platform=WinME
Win32=true

[Mozilla/3.0 (Windows NT 4.0; ?) Opera 7.0*]
Parent=Opera 7.0
Platform=WinNT
Win32=true

[Mozilla/3.0 (Windows XP; ?) Opera 7.0*]
Parent=Opera 7.0
Platform=WinXP
Win32=true

[Mozilla/4.0 (compatible; MSIE 6.0; MSIE 5.5; Windows 2000) Opera 7.0*]
Parent=Opera 7.0
Platform=Win2000
Win32=true

[Mozilla/4.0 (compatible; MSIE 6.0; MSIE 5.5; Windows 95) Opera 7.0*]
Parent=Opera 7.0
Platform=Win95
Win32=true

[Mozilla/4.0 (compatible; MSIE 6.0; MSIE 5.5; Windows 98) Opera 7.0*]
Parent=Opera 7.0
Platform=Win98
Win32=true

[Mozilla/4.0 (compatible; MSIE 6.0; MSIE 5.5; Windows ME) Opera 7.0*]
Parent=Opera 7.0
Platform=WinME
Win32=true

[Mozilla/4.0 (compatible; MSIE 6.0; MSIE 5.5; Windows NT 4.0) Opera 7.0*]
Parent=Opera 7.0
Platform=WinNT
Win32=true

[Mozilla/4.0 (compatible; MSIE 6.0; MSIE 5.5; Windows NT 5.0) Opera 7.0*]
Parent=Opera 7.0
Platform=Win2000
Win32=true

[Mozilla/4.0 (compatible; MSIE 6.0; MSIE 5.5; Windows NT 5.1) Opera 7.0*]
Parent=Opera 7.0
Platform=WinXP
Win32=true

[Mozilla/4.0 (compatible; MSIE 6.0; MSIE 5.5; Windows XP) Opera 7.0*]
Parent=Opera 7.0
Platform=WinXP
Win32=true

[Mozilla/4.78 (Windows 2000; ?) Opera 7.0*]
Parent=Opera 7.0
Platform=Win2000
Win32=true

[Mozilla/4.78 (Windows 95; ?) Opera 7.0*]
Parent=Opera 7.0
Platform=Win95
Win32=true

[Mozilla/4.78 (Windows 98; ?) Opera 7.0*]
Parent=Opera 7.0
Platform=Win98
Win32=true

[Mozilla/4.78 (Windows ME; ?) Opera 7.0*]
Parent=Opera 7.0
Platform=WinME
Win32=true

[Mozilla/4.78 (Windows NT 4.0; ?) Opera 7.0*]
Parent=Opera 7.0
Platform=WinNT
Win32=true

[Mozilla/4.78 (Windows NT 5.1; ?) Opera 7.0*]
Parent=Opera 7.0
Platform=WinXP
Win32=true

[Mozilla/4.78 (Windows Windows NT 5.0; ?) Opera 7.0*]
Parent=Opera 7.0
Platform=Win2000
Win32=true

[Mozilla/4.78 (Windows XP; ?) Opera 7.0*]
Parent=Opera 7.0
Platform=WinXP
Win32=true

[Mozilla/5.0 (Windows 2000; ?) Opera 7.0*]
Parent=Opera 7.0
Platform=Win2000
Win32=true

[Mozilla/5.0 (Windows 95; ?) Opera 7.0*]
Parent=Opera 7.0
Platform=Win95
Win32=true

[Mozilla/5.0 (Windows 98; ?) Opera 7.0*]
Parent=Opera 7.0
Platform=Win98
Win32=true

[Mozilla/5.0 (Windows ME; ?) Opera 7.0*]
Parent=Opera 7.0
Platform=WinME
Win32=true

[Mozilla/5.0 (Windows NT 4.0; ?) Opera 7.0*]
Parent=Opera 7.0
Platform=WinNT
Win32=true

[Mozilla/5.0 (Windows NT 5.1; ?) Opera 7.0*]
Parent=Opera 7.0
Platform=WinXP
Win32=true

[Mozilla/5.0 (Windows XP; ?) Opera 7.0*]
Parent=Opera 7.0
Platform=WinXP
Win32=true

[Opera/7.0* (Windows 2000; ?)*]
Parent=Opera 7.0
Platform=Win2000
Win32=true

[Opera/7.0* (Windows 95; ?)*]
Parent=Opera 7.0
Platform=Win95
Win32=true

[Opera/7.0* (Windows 98; ?)*]
Parent=Opera 7.0
Platform=Win98
Win32=true

[Opera/7.0* (Windows ME; ?)*]
Parent=Opera 7.0
Platform=WinME
Win32=true

[Opera/7.0* (Windows NT 4.0; ?)*]
Parent=Opera 7.0
Platform=WinNT
Win32=true

[Opera/7.0* (Windows NT 5.0; ?)*]
Parent=Opera 7.0
Platform=Win2000
Win32=true

[Opera/7.0* (Windows NT 5.1; ?)*]
Parent=Opera 7.0
Platform=WinXP
Win32=true

[Opera/7.0* (Windows XP; ?)*]
Parent=Opera 7.0
Platform=WinXP
Win32=true

;;;;;;;;;;;;;;;;;;;;;;;;;;;;;;;;;;;;;;;; Opera 7.1

[Opera 7.1]
Parent=DefaultProperties
Browser=Opera
Version=7.1
MajorVer=7
MinorVer=1
Frames=true
IFrames=true
Tables=true
Cookies=true
BackgroundSounds=true
JavaApplets=true
JavaScript=true
CssVersion=2
supportsCSS=true

[Mozilla/?.* (compatible; MSIE ?.*; Windows 2000) Opera 7.1*]
Parent=Opera 7.1
Platform=Win2000
Win32=true

[Mozilla/?.* (compatible; MSIE ?.*; Windows 95) Opera 7.1*]
Parent=Opera 7.1
Platform=Win95
Win32=true

[Mozilla/?.* (compatible; MSIE ?.*; Windows 98) Opera 7.1*]
Parent=Opera 7.1
Platform=Win98
Win32=true

[Mozilla/?.* (compatible; MSIE ?.*; Windows ME) Opera 7.1*]
Parent=Opera 7.1
Platform=WinME
Win32=true

[Mozilla/?.* (compatible; MSIE ?.*; Windows NT 4.0) Opera 7.1*]
Parent=Opera 7.1
Platform=WinNT
Win32=true

[Mozilla/?.* (compatible; MSIE ?.*; Windows NT 5.0) Opera 7.1*]
Parent=Opera 7.1
Platform=Win2000
Win32=true

[Mozilla/?.* (compatible; MSIE ?.*; Windows NT 5.1) Opera 7.1*]
Parent=Opera 7.1
Platform=WinXP
Win32=true

[Mozilla/?.* (compatible; MSIE ?.*; Windows XP) Opera 7.1*]
Parent=Opera 7.1
Platform=WinXP
Win32=true

[Mozilla/?.* (Windows 2000; ?) Opera 7.1*]
Parent=Opera 7.1
Platform=Win2000
Win32=true

[Mozilla/?.* (Windows 95; ?) Opera 7.1*]
Parent=Opera 7.1
Platform=Win95
Win32=true

[Mozilla/?.* (Windows 98; ?) Opera 7.1*]
Parent=Opera 7.1
Platform=Win98
Win32=true

[Mozilla/?.* (Windows ME; ?) Opera 7.1*]
Parent=Opera 7.1
Platform=WinME
Win32=true

[Mozilla/?.* (Windows NT 4.0; U) Opera 7.1*]
Parent=Opera 7.1
Platform=WinNT
Win32=true

[Mozilla/?.* (Windows NT 5.0; U) Opera 7.1*]
Parent=Opera 7.1
Platform=Win2000
Win32=true

[Mozilla/?.* (Windows NT 5.1; ?) Opera 7.1*]
Parent=Opera 7.1
Platform=WinXP
Win32=true

[Opera/7.1* (Linux*; ?)*]
Parent=Opera 7.1
Platform=Linux

[Opera/7.1* (Windows 95; ?)*]
Parent=Opera 7.1
Platform=Win95
Win32=true

[Opera/7.1* (Windows 98; ?)*]
Parent=Opera 7.1
Platform=Win98
Win32=true

[Opera/7.1* (Windows ME; ?)*]
Parent=Opera 7.1
Platform=WinME
Win32=true

[Opera/7.1* (Windows NT 4.0; ?)*]
Parent=Opera 7.1
Platform=WinNT
Win32=true

[Opera/7.1* (Windows NT 5.0; ?)*]
Parent=Opera 7.1
Platform=Win2000
Win32=true

[Opera/7.1* (Windows NT 5.1; ?)*]
Parent=Opera 7.1
Platform=WinXP
Win32=true

[Opera/7.1* (Windows XP; ?)*]
Parent=Opera 7.1
Platform=WinXP
Win32=true

;;;;;;;;;;;;;;;;;;;;;;;;;;;;;;;;;;;;;;;; Opera 7.2

[Opera 7.2]
Parent=DefaultProperties
Browser=Opera
Version=7.2
MajorVer=7
MinorVer=2
Frames=true
IFrames=true
Tables=true
Cookies=true
BackgroundSounds=true
JavaApplets=true
JavaScript=true
CssVersion=2
supportsCSS=true

[Mozilla/?.* (compatible; MSIE ?.*; Linux*) Opera 7.2*]
Parent=Opera 7.2
Platform=Linux

[Mozilla/?.* (compatible; MSIE ?.*; Windows 2000) Opera 7.2*]
Parent=Opera 7.2
Platform=Win2000
Win32=true

[Mozilla/?.* (compatible; MSIE ?.*; Windows 95) Opera 7.2*]
Parent=Opera 7.2
Platform=Win95
Win32=true

[Mozilla/?.* (compatible; MSIE ?.*; Windows 98) Opera 7.2*]
Parent=Opera 7.2
Platform=Win98
Win32=true

[Mozilla/?.* (compatible; MSIE ?.*; Windows ME) Opera 7.2*]
Parent=Opera 7.2
Platform=WinME
Win32=true

[Mozilla/?.* (compatible; MSIE ?.*; Windows NT 4.0) Opera 7.2*]
Parent=Opera 7.2
Platform=WinNT
Win32=true

[Mozilla/?.* (compatible; MSIE ?.*; Windows NT 5.0) Opera 7.2*]
Parent=Opera 7.2
Platform=Win2000
Win32=true

[Mozilla/?.* (compatible; MSIE ?.*; Windows NT 5.1) Opera 7.2*]
Parent=Opera 7.2
Platform=WinXP
Win32=true

[Mozilla/?.* (compatible; MSIE ?.*; Windows NT 5.2) Opera 7.2*]
Parent=Opera 7.2
Platform=Win2003
Win32=true

[Mozilla/?.* (compatible; MSIE ?.*; Windows XP) Opera 7.2*]
Parent=Opera 7.2
Platform=WinXP
Win32=true

[Mozilla/?.* (Windows 2000; ?) Opera 7.2*]
Parent=Opera 7.2
Platform=Win2000
Win32=true

[Mozilla/?.* (Windows 95; ?) Opera 7.2*]
Parent=Opera 7.2
Platform=Win95
Win32=true

[Mozilla/?.* (Windows 98; ?) Opera 7.2*]
Parent=Opera 7.2
Platform=Win98
Win32=true

[Mozilla/?.* (Windows ME; ?) Opera 7.2*]
Parent=Opera 7.2
Platform=WinME
Win32=true

[Mozilla/?.* (Windows NT 4.0; U) Opera 7.2*]
Parent=Opera 7.2
Platform=WinNT
Win32=true

[Mozilla/?.* (Windows NT 5.0; U) Opera 7.2*]
Parent=Opera 7.2
Platform=Win2000
Win32=true

[Mozilla/?.* (Windows NT 5.1; ?) Opera 7.2*]
Parent=Opera 7.2
Platform=WinXP
Win32=true

[Mozilla/?.* (Windows NT 5.2; ?) Opera 7.2*]
Parent=Opera 7.2
Platform=Win2003
Win32=true

[Opera/7.2* (Linux*; ?)*]
Parent=Opera 7.2
Platform=Linux

[Opera/7.2* (Windows 95; ?)*]
Parent=Opera 7.2
Platform=Win95
Win32=true

[Opera/7.2* (Windows 98; ?)*]
Parent=Opera 7.2
Platform=Win98
Win32=true

[Opera/7.2* (Windows ME; ?)*]
Parent=Opera 7.2
Platform=WinME
Win32=true

[Opera/7.2* (Windows NT 4.0; ?)*]
Parent=Opera 7.2
Platform=WinNT
Win32=true

[Opera/7.2* (Windows NT 5.0; ?)*]
Parent=Opera 7.2
Platform=Win2000
Win32=true

[Opera/7.2* (Windows NT 5.1; ?)*]
Parent=Opera 7.2
Platform=WinXP
Win32=true

[Opera/7.2* (Windows NT 5.2; ?)*]
Parent=Opera 7.2
Platform=Win2003
Win32=true

[Opera/7.2* (Windows XP; ?)*]
Parent=Opera 7.2
Platform=WinXP
Win32=true

[Opera/7.2* (X11; FreeBSD*; ?)*]
Parent=Opera 7.2
Platform=FreeBSD

[Opera/7.2* (X11; Linux*; ?)*]
Parent=Opera 7.2
Platform=Linux

[Opera/7.2* (X11; SunOS*)*]
Parent=Opera 7.2
Platform=SunOS

;;;;;;;;;;;;;;;;;;;;;;;;;;;;;;;;;;;;;;;; Opera 7.5

[Opera 7.5]
Parent=DefaultProperties
Browser=Opera
Version=7.5
MajorVer=7
MinorVer=5
Frames=true
IFrames=true
Tables=true
Cookies=true
BackgroundSounds=true
JavaApplets=true
JavaScript=true
CssVersion=2
supportsCSS=true

[Mozilla/?.* (compatible; MSIE ?.*; Linux*) Opera 7.5*]
Parent=Opera 7.5
Platform=Linux

[Mozilla/?.* (compatible; MSIE ?.*; Mac_PowerPC) Opera 7.5*]
Parent=Opera 7.5
Platform=MacPPC

[Mozilla/?.* (compatible; MSIE ?.*; Windows 2000) Opera 7.5*]
Parent=Opera 7.5
Platform=Win2000
Win32=true

[Mozilla/?.* (compatible; MSIE ?.*; Windows 95) Opera 7.5*]
Parent=Opera 7.5
Platform=Win95
Win32=true

[Mozilla/?.* (compatible; MSIE ?.*; Windows 98) Opera 7.5*]
Parent=Opera 7.5
Platform=Win98
Win32=true

[Mozilla/?.* (compatible; MSIE ?.*; Windows ME) Opera 7.5*]
Parent=Opera 7.5
Platform=WinME
Win32=true

[Mozilla/?.* (compatible; MSIE ?.*; Windows NT 4.0) Opera 7.5*]
Parent=Opera 7.5
Platform=WinNT
Win32=true

[Mozilla/?.* (compatible; MSIE ?.*; Windows NT 5.0) Opera 7.5*]
Parent=Opera 7.5
Platform=Win2000
Win32=true

[Mozilla/?.* (compatible; MSIE ?.*; Windows NT 5.1) Opera 7.5*]
Parent=Opera 7.5
Platform=WinXP
Win32=true

[Mozilla/?.* (compatible; MSIE ?.*; Windows NT 5.2) Opera 7.5*]
Parent=Opera 7.5
Platform=Win2003
Win32=true

[Mozilla/?.* (compatible; MSIE ?.*; Windows XP) Opera 7.5*]
Parent=Opera 7.5
Platform=WinXP
Win32=true

[Mozilla/?.* (compatible; MSIE ?.*; X11; Linux*) Opera 7.5*]
Parent=Opera 7.5
Platform=Linux

[Mozilla/?.* (Macintosh; *Mac OS X; ?) Opera 7.5*]
Parent=Opera 7.5
Platform=MacOSX

[Mozilla/?.* (Windows 2000; ?) Opera 7.5*]
Parent=Opera 7.5
Platform=Win2000
Win32=true

[Mozilla/?.* (Windows 95; ?) Opera 7.5*]
Parent=Opera 7.5
Platform=Win95
Win32=true

[Mozilla/?.* (Windows 98; ?) Opera 7.5*]
Parent=Opera 7.5
Platform=Win98
Win32=true

[Mozilla/?.* (Windows ME; ?) Opera 7.5*]
Parent=Opera 7.5
Platform=WinME
Win32=true

[Mozilla/?.* (Windows NT 4.0; U) Opera 7.5*]
Parent=Opera 7.5
Platform=WinNT
Win32=true

[Mozilla/?.* (Windows NT 5.0; U) Opera 7.5*]
Parent=Opera 7.5
Platform=Win2000
Win32=true

[Mozilla/?.* (Windows NT 5.1; ?) Opera 7.5*]
Parent=Opera 7.5
Platform=WinXP
Win32=true

[Mozilla/?.* (Windows NT 5.2; ?) Opera 7.5*]
Parent=Opera 7.5
Platform=Win2003
Win32=true

[Mozilla/?.* (X11; Linux*; ?) Opera 7.5*]
Parent=Opera 7.5
Platform=Linux

[Opera/7.5* (Linux*; ?)*]
Parent=Opera 7.5
Platform=Linux

[Opera/7.5* (Macintosh; *Mac OS X; ?)*]
Parent=Opera 7.5
Platform=MacOSX

[Opera/7.5* (Windows 95; ?)*]
Parent=Opera 7.5
Platform=Win95
Win32=true

[Opera/7.5* (Windows 98; ?)*]
Parent=Opera 7.5
Platform=Win98
Win32=true

[Opera/7.5* (Windows ME; ?)*]
Parent=Opera 7.5
Platform=WinME
Win32=true

[Opera/7.5* (Windows NT 4.0; ?)*]
Parent=Opera 7.5
Platform=WinNT
Win32=true

[Opera/7.5* (Windows NT 5.0; ?)*]
Parent=Opera 7.5
Platform=Win2000
Win32=true

[Opera/7.5* (Windows NT 5.1; ?)*]
Parent=Opera 7.5
Platform=WinXP
Win32=true

[Opera/7.5* (Windows NT 5.2; ?)*]
Parent=Opera 7.5
Platform=Win2003
Win32=true

[Opera/7.5* (Windows XP; ?)*]
Parent=Opera 7.5
Platform=WinXP
Win32=true

[Opera/7.5* (X11; FreeBSD*; ?)*]
Parent=Opera 7.5
Platform=FreeBSD

[Opera/7.5* (X11; Linux*; ?)*]
Parent=Opera 7.5
Platform=Linux

;;;;;;;;;;;;;;;;;;;;;;;;;;;;;;;;;;;;;;;; Opera 7.6

[Opera 7.6]
Parent=DefaultProperties
Browser=Opera
Version=7.6
MajorVer=7
MinorVer=6
Frames=true
IFrames=true
Tables=true
Cookies=true
BackgroundSounds=true
JavaApplets=true
JavaScript=true
CssVersion=2
supportsCSS=true

[Mozilla/?.* (compatible; MSIE ?.*; Linux*) Opera 7.6*]
Parent=Opera 7.6
Platform=Linux

[Mozilla/?.* (compatible; MSIE ?.*; Mac_PowerPC) Opera 7.6*]
Parent=Opera 7.6
Platform=MacPPC

[Mozilla/?.* (compatible; MSIE ?.*; Windows 2000) Opera 7.6*]
Parent=Opera 7.6
Platform=Win2000
Win32=true

[Mozilla/?.* (compatible; MSIE ?.*; Windows 95) Opera 7.6*]
Parent=Opera 7.6
Platform=Win95
Win32=true

[Mozilla/?.* (compatible; MSIE ?.*; Windows 98) Opera 7.6*]
Parent=Opera 7.6
Platform=Win98
Win32=true

[Mozilla/?.* (compatible; MSIE ?.*; Windows ME) Opera 7.6*]
Parent=Opera 7.6
Platform=WinME
Win32=true

[Mozilla/?.* (compatible; MSIE ?.*; Windows NT 4.0) Opera 7.6*]
Parent=Opera 7.6
Platform=WinNT
Win32=true

[Mozilla/?.* (compatible; MSIE ?.*; Windows NT 5.0) Opera 7.6*]
Parent=Opera 7.6
Platform=Win2000
Win32=true

[Mozilla/?.* (compatible; MSIE ?.*; Windows NT 5.1) Opera 7.6*]
Parent=Opera 7.6
Platform=WinXP
Win32=true

[Mozilla/?.* (compatible; MSIE ?.*; Windows NT 5.2) Opera 7.6*]
Parent=Opera 7.6
Platform=Win2003
Win32=true

[Mozilla/?.* (compatible; MSIE ?.*; Windows XP) Opera 7.6*]
Parent=Opera 7.6
Platform=WinXP
Win32=true

[Mozilla/?.* (compatible; MSIE ?.*; X11; Linux*) Opera 7.6*]
Parent=Opera 7.6
Platform=Linux

[Mozilla/?.* (Macintosh; *Mac OS X; ?) Opera 7.6*]
Parent=Opera 7.6
Platform=MacOSX

[Mozilla/?.* (Windows 2000; ?) Opera 7.6*]
Parent=Opera 7.6
Platform=Win2000
Win32=true

[Mozilla/?.* (Windows 95; ?) Opera 7.6*]
Parent=Opera 7.6
Platform=Win95
Win32=true

[Mozilla/?.* (Windows 98; ?) Opera 7.6*]
Parent=Opera 7.6
Platform=Win98
Win32=true

[Mozilla/?.* (Windows ME; ?) Opera 7.6*]
Parent=Opera 7.6
Platform=WinME
Win32=true

[Mozilla/?.* (Windows NT 4.0; U) Opera 7.6*]
Parent=Opera 7.6
Platform=WinNT
Win32=true

[Mozilla/?.* (Windows NT 5.0; U) Opera 7.6*]
Parent=Opera 7.6
Platform=Win2000
Win32=true

[Mozilla/?.* (Windows NT 5.1; ?) Opera 7.6*]
Parent=Opera 7.6
Platform=WinXP
Win32=true

[Mozilla/?.* (Windows NT 5.2; ?) Opera 7.6*]
Parent=Opera 7.6
Platform=Win2003
Win32=true

[Mozilla/?.* (X11; Linux*; ?) Opera 7.6*]
Parent=Opera 7.6
Platform=Linux

[Opera/7.6* (Linux*)*]
Parent=Opera 7.6
Platform=Linux

[Opera/7.6* (Macintosh; *Mac OS X; ?)*]
Parent=Opera 7.6
Platform=MacOSX

[Opera/7.6* (Windows 95*)*]
Parent=Opera 7.6
Platform=Win95
Win32=true

[Opera/7.6* (Windows 98*)*]
Parent=Opera 7.6
Platform=Win98
Win32=true

[Opera/7.6* (Windows ME*)*]
Parent=Opera 7.6
Platform=WinME
Win32=true

[Opera/7.6* (Windows NT 4.0*)*]
Parent=Opera 7.6
Platform=WinNT
Win32=true

[Opera/7.6* (Windows NT 5.0*)*]
Parent=Opera 7.6
Platform=Win2000
Win32=true

[Opera/7.6* (Windows NT 5.1*)*]
Parent=Opera 7.6
Platform=WinXP
Win32=true

[Opera/7.6* (Windows NT 5.2*)*]
Parent=Opera 7.6
Platform=Win2003
Win32=true

[Opera/7.6* (Windows XP*)*]
Parent=Opera 7.6
Platform=WinXP
Win32=true

[Opera/7.6* (X11; FreeBSD*)*]
Parent=Opera 7.6
Platform=FreeBSD

[Opera/7.6* (X11; Linux*)*]
Parent=Opera 7.6
Platform=Linux

;;;;;;;;;;;;;;;;;;;;;;;;;;;;;;;;;;;;;;;; Opera 8.0

[Opera 8.0]
Parent=DefaultProperties
Browser=Opera
Version=8.0
MajorVer=8
Frames=true
IFrames=true
Tables=true
Cookies=true
BackgroundSounds=true
JavaApplets=true
JavaScript=true
CssVersion=2
supportsCSS=true

[Mozilla/?.* (compatible; MSIE ?.*; Linux*) Opera 8.0*]
Parent=Opera 8.0
Platform=Linux

[Mozilla/?.* (compatible; MSIE ?.*; Mac_PowerPC Mac OS X; *) Opera 8.0*]
Parent=Opera 8.0
Platform=MacOSX

[Mozilla/?.* (compatible; MSIE ?.*; Mac_PowerPC) Opera 8.0*]
Parent=Opera 8.0
Platform=MacPPC

[Mozilla/?.* (compatible; MSIE ?.*; Windows 2000*) Opera 8.0*]
Parent=Opera 8.0
Platform=Win2000
Win32=true

[Mozilla/?.* (compatible; MSIE ?.*; Windows 95*) Opera 8.0*]
Parent=Opera 8.0
Platform=Win95
Win32=true

[Mozilla/?.* (compatible; MSIE ?.*; Windows 98*) Opera 8.0*]
Parent=Opera 8.0
Platform=Win98
Win32=true

[Mozilla/?.* (compatible; MSIE ?.*; Windows CE) Opera 8.0*]
Parent=Opera 8.0
Platform=WinCE
Win32=true

[Mozilla/?.* (compatible; MSIE ?.*; Windows ME*) Opera 8.0*]
Parent=Opera 8.0
Platform=WinME
Win32=true

[Mozilla/?.* (compatible; MSIE ?.*; Windows NT 4.0*) Opera 8.0*]
Parent=Opera 8.0
Platform=WinNT
Win32=true

[Mozilla/?.* (compatible; MSIE ?.*; Windows NT 5.0*) Opera 8.0*]
Parent=Opera 8.0
Platform=Win2000
Win32=true

[Mozilla/?.* (compatible; MSIE ?.*; Windows NT 5.1*) Opera 8.0*]
Parent=Opera 8.0
Platform=WinXP
Win32=true

[Mozilla/?.* (compatible; MSIE ?.*; Windows NT 5.2*) Opera 8.0*]
Parent=Opera 8.0
Platform=Win2003
Win32=true

[Mozilla/?.* (compatible; MSIE ?.*; Windows XP*) Opera 8.0*]
Parent=Opera 8.0
Platform=WinXP
Win32=true

[Mozilla/?.* (compatible; MSIE ?.*; X11; FreeBSD*) Opera 8.0*]
Parent=Opera 8.0
Platform=FreeBSD

[Mozilla/?.* (compatible; MSIE ?.*; X11; Linux*) Opera 8.0*]
Parent=Opera 8.0
Platform=Linux

[Mozilla/?.* (Macintosh; *Mac OS X; ?) Opera 8.0*]
Parent=Opera 8.0
Platform=MacOSX

[Mozilla/?.* (Windows 2000; *) Opera 8.0*]
Parent=Opera 8.0
Platform=Win2000
Win32=true

[Mozilla/?.* (Windows 95; *) Opera 8.0*]
Parent=Opera 8.0
Platform=Win95
Win32=true

[Mozilla/?.* (Windows 98; *) Opera 8.0*]
Parent=Opera 8.0
Platform=Win98
Win32=true

[Mozilla/?.* (Windows ME; *) Opera 8.0*]
Parent=Opera 8.0
Platform=WinME
Win32=true

[Mozilla/?.* (Windows NT 4.0; *) Opera 8.0*]
Parent=Opera 8.0
Platform=WinNT
Win32=true

[Mozilla/?.* (Windows NT 5.0; *) Opera 8.0*]
Parent=Opera 8.0
Platform=Win2000
Win32=true

[Mozilla/?.* (Windows NT 5.1; *) Opera 8.0*]
Parent=Opera 8.0
Platform=WinXP
Win32=true

[Mozilla/?.* (Windows NT 5.2; *) Opera 8.0*]
Parent=Opera 8.0
Platform=Win2003
Win32=true

[Mozilla/?.* (X11; Linux*; *) Opera 8.0*]
Parent=Opera 8.0
Platform=Linux

[Opera/8.0* (Linux*)*]
Parent=Opera 8.0
Platform=Linux

[Opera/8.0* (Macintosh; *Mac OS X; *)*]
Parent=Opera 8.0
Platform=MacOSX

[Opera/8.0* (Windows 95*)*]
Parent=Opera 8.0
Platform=Win95
Win32=true

[Opera/8.0* (Windows 98*)*]
Parent=Opera 8.0
Platform=Win98
Win32=true

[Opera/8.0* (Windows CE*)*]
Parent=Opera 8.0
Platform=WinCE
Win32=true

[Opera/8.0* (Windows ME*)*]
Parent=Opera 8.0
Platform=WinME
Win32=true

[Opera/8.0* (Windows NT 4.0*)*]
Parent=Opera 8.0
Platform=WinNT
Win32=true

[Opera/8.0* (Windows NT 5.0*)*]
Parent=Opera 8.0
Platform=Win2000
Win32=true

[Opera/8.0* (Windows NT 5.1*)*]
Parent=Opera 8.0
Platform=WinXP
Win32=true

[Opera/8.0* (Windows NT 5.2*)*]
Parent=Opera 8.0
Platform=Win2003
Win32=true

[Opera/8.0* (Windows XP*)*]
Parent=Opera 8.0
Platform=WinXP
Win32=true

[Opera/8.0* (X11; FreeBSD*)*]
Parent=Opera 8.0
Platform=FreeBSD

[Opera/8.0* (X11; Linux*)*]
Parent=Opera 8.0
Platform=Linux

;;;;;;;;;;;;;;;;;;;;;;;;;;;;;;;;;;;;;;;; Opera 8.1

[Opera 8.1]
Parent=DefaultProperties
Browser=Opera
Version=8.1
MajorVer=8
MinorVer=1
Frames=true
IFrames=true
Tables=true
Cookies=true
BackgroundSounds=true
JavaApplets=true
JavaScript=true
CssVersion=2
supportsCSS=true

[Mozilla/?.* (compatible; MSIE ?.*; Linux*) Opera 8.1*]
Parent=Opera 8.1
Platform=Linux

[Mozilla/?.* (compatible; MSIE ?.*; Mac_PowerPC) Opera 8.1*]
Parent=Opera 8.1
Platform=MacPPC

[Mozilla/?.* (compatible; MSIE ?.*; Windows 2000*) Opera 8.1*]
Parent=Opera 8.1
Platform=Win2000
Win32=true

[Mozilla/?.* (compatible; MSIE ?.*; Windows 95*) Opera 8.1*]
Parent=Opera 8.1
Platform=Win95
Win32=true

[Mozilla/?.* (compatible; MSIE ?.*; Windows 98*) Opera 8.1*]
Parent=Opera 8.1
Platform=Win98
Win32=true

[Mozilla/?.* (compatible; MSIE ?.*; Windows CE) Opera 8.1*]
Parent=Opera 8.1
Platform=WinCE
Win32=true

[Mozilla/?.* (compatible; MSIE ?.*; Windows ME*) Opera 8.1*]
Parent=Opera 8.1
Platform=WinME
Win32=true

[Mozilla/?.* (compatible; MSIE ?.*; Windows NT 4.0*) Opera 8.1*]
Parent=Opera 8.1
Platform=WinNT
Win32=true

[Mozilla/?.* (compatible; MSIE ?.*; Windows NT 5.0*) Opera 8.1*]
Parent=Opera 8.1
Platform=Win2000
Win32=true

[Mozilla/?.* (compatible; MSIE ?.*; Windows NT 5.1*) Opera 8.1*]
Parent=Opera 8.1
Platform=WinXP
Win32=true

[Mozilla/?.* (compatible; MSIE ?.*; Windows NT 5.2*) Opera 8.1*]
Parent=Opera 8.1
Platform=Win2003
Win32=true

[Mozilla/?.* (compatible; MSIE ?.*; Windows XP*) Opera 8.1*]
Parent=Opera 8.1
Platform=WinXP
Win32=true

[Mozilla/?.* (compatible; MSIE ?.*; X11; FreeBSD*) Opera 8.1*]
Parent=Opera 8.1
Platform=FreeBSD

[Mozilla/?.* (compatible; MSIE ?.*; X11; Linux*) Opera 8.1*]
Parent=Opera 8.1
Platform=Linux

[Mozilla/?.* (Macintosh; *Mac OS X; ?) Opera 8.1*]
Parent=Opera 8.1
Platform=MacOSX

[Mozilla/?.* (Windows 2000; *) Opera 8.1*]
Parent=Opera 8.1
Platform=Win2000
Win32=true

[Mozilla/?.* (Windows 95; *) Opera 8.1*]
Parent=Opera 8.1
Platform=Win95
Win32=true

[Mozilla/?.* (Windows 98; *) Opera 8.1*]
Parent=Opera 8.1
Platform=Win98
Win32=true

[Mozilla/?.* (Windows ME; *) Opera 8.1*]
Parent=Opera 8.1
Platform=WinME
Win32=true

[Mozilla/?.* (Windows NT 4.0; *) Opera 8.1*]
Parent=Opera 8.1
Platform=WinNT
Win32=true

[Mozilla/?.* (Windows NT 5.0; *) Opera 8.1*]
Parent=Opera 8.1
Platform=Win2000
Win32=true

[Mozilla/?.* (Windows NT 5.1; *) Opera 8.1*]
Parent=Opera 8.1
Platform=WinXP
Win32=true

[Mozilla/?.* (Windows NT 5.2; *) Opera 8.1*]
Parent=Opera 8.1
Platform=Win2003
Win32=true

[Mozilla/?.* (X11; Linux*; *) Opera 8.1*]
Parent=Opera 8.1
Platform=Linux

[Opera/8.1* (Linux*)*]
Parent=Opera 8.1
Platform=Linux

[Opera/8.1* (Macintosh; *Mac OS X; *)*]
Parent=Opera 8.1
Platform=MacOSX

[Opera/8.1* (Windows 95*)*]
Parent=Opera 8.1
Platform=Win95
Win32=true

[Opera/8.1* (Windows 98*)*]
Parent=Opera 8.1
Platform=Win98
Win32=true

[Opera/8.1* (Windows CE*)*]
Parent=Opera 8.1
Platform=WinCE
Win32=true

[Opera/8.1* (Windows ME*)*]
Parent=Opera 8.1
Platform=WinME
Win32=true

[Opera/8.1* (Windows NT 4.0*)*]
Parent=Opera 8.1
Platform=WinNT
Win32=true

[Opera/8.1* (Windows NT 5.0*)*]
Parent=Opera 8.1
Platform=Win2000
Win32=true

[Opera/8.1* (Windows NT 5.1*)*]
Parent=Opera 8.1
Platform=WinXP
Win32=true

[Opera/8.1* (Windows NT 5.2*)*]
Parent=Opera 8.1
Platform=Win2003
Win32=true

[Opera/8.1* (Windows XP*)*]
Parent=Opera 8.1
Platform=WinXP
Win32=true

[Opera/8.1* (X11; FreeBSD*)*]
Parent=Opera 8.1
Platform=FreeBSD

[Opera/8.1* (X11; Linux*)*]
Parent=Opera 8.1
Platform=Linux

;;;;;;;;;;;;;;;;;;;;;;;;;;;;;;;;;;;;;;;; Opera 8.5

[Opera 8.5]
Parent=DefaultProperties
Browser=Opera
Version=8.5
MajorVer=8
MinorVer=5
Frames=true
IFrames=true
Tables=true
Cookies=true
BackgroundSounds=true
JavaApplets=true
JavaScript=true
CssVersion=2
supportsCSS=true
ecmascriptversion=1.3
w3cdomversion=1.0

[Mozilla/?.* (compatible; MSIE ?.*; Linux*) Opera 8.5*]
Parent=Opera 8.5
Platform=Linux

[Mozilla/?.* (compatible; MSIE ?.*; Mac_PowerPC Mac OS X;*) Opera 8.5*]
Parent=Opera 8.5
Platform=MacOSX

[Mozilla/?.* (compatible; MSIE ?.*; Mac_PowerPC) Opera 8.5*]
Parent=Opera 8.5
Platform=MacPPC

[Mozilla/?.* (compatible; MSIE ?.*; Windows 2000*) Opera 8.5*]
Parent=Opera 8.5
Platform=Win2000
Win32=true

[Mozilla/?.* (compatible; MSIE ?.*; Windows 95*) Opera 8.5*]
Parent=Opera 8.5
Platform=Win95
Win32=true

[Mozilla/?.* (compatible; MSIE ?.*; Windows 98*) Opera 8.5*]
Parent=Opera 8.5
Platform=Win98
Win32=true

[Mozilla/?.* (compatible; MSIE ?.*; Windows CE) Opera 8.5*]
Parent=Opera 8.5
Platform=WinCE
Win32=true

[Mozilla/?.* (compatible; MSIE ?.*; Windows ME*) Opera 8.5*]
Parent=Opera 8.5
Platform=WinME
Win32=true

[Mozilla/?.* (compatible; MSIE ?.*; Windows NT 4.0*) Opera 8.5*]
Parent=Opera 8.5
Platform=WinNT
Win32=true

[Mozilla/?.* (compatible; MSIE ?.*; Windows NT 5.0*) Opera 8.5*]
Parent=Opera 8.5
Platform=Win2000
Win32=true

[Mozilla/?.* (compatible; MSIE ?.*; Windows NT 5.1*) Opera 8.5*]
Parent=Opera 8.5
Platform=WinXP
Win32=true

[Mozilla/?.* (compatible; MSIE ?.*; Windows NT 5.2*) Opera 8.5*]
Parent=Opera 8.5
Platform=Win2003
Win32=true

[Mozilla/?.* (compatible; MSIE ?.*; Windows XP*) Opera 8.5*]
Parent=Opera 8.5
Platform=WinXP
Win32=true

[Mozilla/?.* (compatible; MSIE ?.*; X11; FreeBSD*) Opera 8.5*]
Parent=Opera 8.5
Platform=FreeBSD

[Mozilla/?.* (compatible; MSIE ?.*; X11; Linux*) Opera 8.5*]
Parent=Opera 8.5
Platform=Linux

[Mozilla/?.* (Macintosh; *Mac OS X; ?) Opera 8.5*]
Parent=Opera 8.5
Platform=MacOSX

[Mozilla/?.* (Macintosh; PPC Mac OS X;*) Opera 8.5*]
Parent=Opera 8.5
Platform=MacOSX

[Mozilla/?.* (Windows 2000; *) Opera 8.5*]
Parent=Opera 8.5
Platform=Win2000
Win32=true

[Mozilla/?.* (Windows 95; *) Opera 8.5*]
Parent=Opera 8.5
Platform=Win95
Win32=true

[Mozilla/?.* (Windows 98; *) Opera 8.5*]
Parent=Opera 8.5
Platform=Win98
Win32=true

[Mozilla/?.* (Windows ME; *) Opera 8.5*]
Parent=Opera 8.5
Platform=WinME
Win32=true

[Mozilla/?.* (Windows NT 4.0; *) Opera 8.5*]
Parent=Opera 8.5
Platform=WinNT
Win32=true

[Mozilla/?.* (Windows NT 5.0; *) Opera 8.5*]
Parent=Opera 8.5
Platform=Win2000
Win32=true

[Mozilla/?.* (Windows NT 5.1; *) Opera 8.5*]
Parent=Opera 8.5
Platform=WinXP
Win32=true

[Mozilla/?.* (Windows NT 5.2; *) Opera 8.5*]
Parent=Opera 8.5
Platform=Win2003
Win32=true

[Mozilla/?.* (X11; Linux*; *) Opera 8.5*]
Parent=Opera 8.5
Platform=Linux

[Opera/8.5* (Linux*)*]
Parent=Opera 8.5
Platform=Linux

[Opera/8.5* (Macintosh; *Mac OS X; *)*]
Parent=Opera 8.5
Platform=MacOSX

[Opera/8.5* (Windows 95*)*]
Parent=Opera 8.5
Platform=Win95
Win32=true

[Opera/8.5* (Windows 98*)*]
Parent=Opera 8.5
Platform=Win98
Win32=true

[Opera/8.5* (Windows CE*)*]
Parent=Opera 8.5
Platform=WinCE
Win32=true

[Opera/8.5* (Windows ME*)*]
Parent=Opera 8.5
Platform=WinME
Win32=true

[Opera/8.5* (Windows NT 4.0*)*]
Parent=Opera 8.5
Platform=WinNT
Win32=true

[Opera/8.5* (Windows NT 5.0*)*]
Parent=Opera 8.5
Platform=Win2000
Win32=true

[Opera/8.5* (Windows NT 5.1*)*]
Parent=Opera 8.5
Platform=WinXP
Win32=true

[Opera/8.5* (Windows NT 5.2*)*]
Parent=Opera 8.5
Platform=Win2003
Win32=true

[Opera/8.5* (Windows XP*)*]
Parent=Opera 8.5
Platform=WinXP
Win32=true

[Opera/8.5* (X11; FreeBSD*)*]
Parent=Opera 8.5
Platform=FreeBSD

[Opera/8.5* (X11; Linux*)*]
Parent=Opera 8.5
Platform=Linux

;;;;;;;;;;;;;;;;;;;;;;;;;;;;;;;;;;;;;;;; Opera 9.0

[Opera 9.0]
Parent=DefaultProperties
Browser=Opera
Version=9.0
MajorVer=9
Frames=true
IFrames=true
Tables=true
Cookies=true
BackgroundSounds=true
JavaApplets=true
JavaScript=true
CssVersion=2
supportsCSS=true
ecmascriptversion=1.5
w3cdomversion=1.0

[Mozilla/* (compatible; MSIE*; Linux*) Opera 9.0*]
Parent=Opera 9.0
Platform=Linux

[Mozilla/* (compatible; MSIE*; Mac_PowerPC Mac OS X;*) Opera 9.0*]
Parent=Opera 9.0
Platform=MacOSX

[Mozilla/* (compatible; MSIE*; Mac_PowerPC) Opera 9.0*]
Parent=Opera 9.0
Platform=MacPPC

[Mozilla/* (compatible; MSIE*; Windows 2000*) Opera 9.0*]
Parent=Opera 9.0
Platform=Win2000
Win32=true

[Mozilla/* (compatible; MSIE*; Windows 95*) Opera 9.0*]
Parent=Opera 9.0
Platform=Win95
Win32=true

[Mozilla/* (compatible; MSIE*; Windows 98*) Opera 9.0*]
Parent=Opera 9.0
Platform=Win98
Win32=true

[Mozilla/* (compatible; MSIE*; Windows CE*) Opera 9.0*]
Parent=Opera 9.0
Platform=WinCE
Win32=true

[Mozilla/* (compatible; MSIE*; Windows ME*) Opera 9.0*]
Parent=Opera 9.0
Platform=WinME
Win32=true

[Mozilla/* (compatible; MSIE*; Windows NT 4.0*) Opera 9.0*]
Parent=Opera 9.0
Platform=WinNT
Win32=true

[Mozilla/* (compatible; MSIE*; Windows NT 5.0*) Opera 9.0*]
Parent=Opera 9.0
Platform=Win2000
Win32=true

[Mozilla/* (compatible; MSIE*; Windows NT 5.1*) Opera 9.0*]
Parent=Opera 9.0
Platform=WinXP
Win32=true

[Mozilla/* (compatible; MSIE*; Windows NT 5.2*) Opera 9.0*]
Parent=Opera 9.0
Platform=Win2003
Win32=true

[Mozilla/* (compatible; MSIE*; Windows NT 6.0*) Opera 9.0*]
Parent=Opera 9.0
Platform=WinVista
Win32=true

[Mozilla/* (compatible; MSIE*; Windows XP*) Opera 9.0*]
Parent=Opera 9.0
Platform=WinXP
Win32=true

[Mozilla/* (compatible; MSIE*; X11; FreeBSD*) Opera 9.0*]
Parent=Opera 9.0
Platform=FreeBSD

[Mozilla/* (compatible; MSIE*; X11; Linux*) Opera 9.0*]
Parent=Opera 9.0
Platform=Linux

[Mozilla/* (compatible; MSIE*; X11; SunOS*) Opera 9.0*]
Parent=Opera 9.0
Platform=SunOS

[Mozilla/* (Macintosh; *Mac OS X; ?) Opera 9.0*]
Parent=Opera 9.0
Platform=MacOSX

[Mozilla/* (Windows 2000;*) Opera 9.0*]
Parent=Opera 9.0
Platform=Win2000
Win32=true

[Mozilla/* (Windows 95;*) Opera 9.0*]
Parent=Opera 9.0
Platform=Win95
Win32=true

[Mozilla/* (Windows 98;*) Opera 9.0*]
Parent=Opera 9.0
Platform=Win98
Win32=true

[Mozilla/* (Windows ME;*) Opera 9.0*]
Parent=Opera 9.0
Platform=WinME
Win32=true

[Mozilla/* (Windows NT 4.0;*) Opera 9.0*]
Parent=Opera 9.0
Platform=WinNT
Win32=true

[Mozilla/* (Windows NT 5.0;*) Opera 9.0*]
Parent=Opera 9.0
Platform=Win2000
Win32=true

[Mozilla/* (Windows NT 5.1;*) Opera 9.0*]
Parent=Opera 9.0
Platform=WinXP
Win32=true

[Mozilla/* (Windows NT 5.2;*) Opera 9.0*]
Parent=Opera 9.0
Platform=Win2003
Win32=true

[Mozilla/* (X11; Linux*) Opera 9.0*]
Parent=Opera 9.0
Platform=Linux

[Opera/9.0* (Linux*)*]
Parent=Opera 9.0
Platform=Linux

[Opera/9.0* (Macintosh; *Mac OS X;*)*]
Parent=Opera 9.0
Platform=MacOSX

[Opera/9.0* (Windows 95*)*]
Parent=Opera 9.0
Platform=Win95
Win32=true

[Opera/9.0* (Windows 98*)*]
Parent=Opera 9.0
Platform=Win98
Win32=true

[Opera/9.0* (Windows CE*)*]
Parent=Opera 9.0
Platform=WinCE
Win32=true

[Opera/9.0* (Windows ME*)*]
Parent=Opera 9.0
Platform=WinME
Win32=true

[Opera/9.0* (Windows NT 4.0*)*]
Parent=Opera 9.0
Platform=WinNT
Win32=true

[Opera/9.0* (Windows NT 5.0*)*]
Parent=Opera 9.0
Platform=Win2000
Win32=true

[Opera/9.0* (Windows NT 5.1*)*]
Parent=Opera 9.0
Platform=WinXP
Win32=true

[Opera/9.0* (Windows NT 5.2*)*]
Parent=Opera 9.0
Platform=Win2003
Win32=true

[Opera/9.0* (Windows NT 6.0*)*]
Parent=Opera 9.0
Platform=WinVista
Win32=true

[Opera/9.0* (Windows XP*)*]
Parent=Opera 9.0
Platform=WinXP
Win32=true

[Opera/9.0* (X11; FreeBSD*)*]
Parent=Opera 9.0
Platform=FreeBSD

[Opera/9.0* (X11; Linux*)*]
Parent=Opera 9.0
Platform=Linux

;;;;;;;;;;;;;;;;;;;;;;;;;;;;;;;;;;;;;;;; Opera 9.1

[Opera 9.1]
Parent=DefaultProperties
Browser=Opera
Version=9.1
MajorVer=9
MinorVer=1
Frames=true
IFrames=true
Tables=true
Cookies=true
BackgroundSounds=true
JavaApplets=true
JavaScript=true
CssVersion=2
supportsCSS=true

[Mozilla/* (compatible; MSIE*; Linux*) Opera 9.1*]
Parent=Opera 9.1
Platform=Linux

[Mozilla/* (compatible; MSIE*; Mac_PowerPC Mac OS X;*) Opera 9.1*]
Parent=Opera 9.1
Platform=MacOSX

[Mozilla/* (compatible; MSIE*; Mac_PowerPC;*) Opera 9.1*]
Parent=Opera 9.1
Platform=MacPPC

[Mozilla/* (compatible; MSIE*; Windows 2000*) Opera 9.1*]
Parent=Opera 9.1
Platform=Win2000
Win32=true

[Mozilla/* (compatible; MSIE*; Windows 95*) Opera 9.1*]
Parent=Opera 9.1
Platform=Win95
Win32=true

[Mozilla/* (compatible; MSIE*; Windows 98*) Opera 9.1*]
Parent=Opera 9.1
Platform=Win98
Win32=true

[Mozilla/* (compatible; MSIE*; Windows CE*) Opera 9.1*]
Parent=Opera 9.1
Platform=WinCE
Win32=true

[Mozilla/* (compatible; MSIE*; Windows ME*) Opera 9.1*]
Parent=Opera 9.1
Platform=WinME
Win32=true

[Mozilla/* (compatible; MSIE*; Windows NT 4.0*) Opera 9.1*]
Parent=Opera 9.1
Platform=WinNT
Win32=true

[Mozilla/* (compatible; MSIE*; Windows NT 5.0*) Opera 9.1*]
Parent=Opera 9.1
Platform=Win2000
Win32=true

[Mozilla/* (compatible; MSIE*; Windows NT 5.1*) Opera 9.1*]
Parent=Opera 9.1
Platform=WinXP
Win32=true

[Mozilla/* (compatible; MSIE*; Windows NT 5.2*) Opera 9.1*]
Parent=Opera 9.1
Platform=Win2003
Win32=true

[Mozilla/* (compatible; MSIE*; Windows NT 6.0*) Opera 9.1*]
Parent=Opera 9.1
Platform=WinVista
Win32=true

[Mozilla/* (compatible; MSIE*; Windows XP*) Opera 9.1*]
Parent=Opera 9.1
Platform=WinXP
Win32=true

[Mozilla/* (compatible; MSIE*; X11; FreeBSD*) Opera 9.1*]
Parent=Opera 9.1
Platform=FreeBSD

[Mozilla/* (compatible; MSIE*; X11; Linux*) Opera 9.1*]
Parent=Opera 9.1
Platform=Linux

[Mozilla/* (compatible; MSIE*; X11; SunOS*) Opera 9.1*]
Parent=Opera 9.1
Platform=SunOS

[Mozilla/* (Macintosh; *Mac OS X; ?) Opera 9.1*]
Parent=Opera 9.1
Platform=MacOSX

[Mozilla/* (Windows 2000;*) Opera 9.1*]
Parent=Opera 9.1
Platform=Win2000
Win32=true

[Mozilla/* (Windows 95;*) Opera 9.1*]
Parent=Opera 9.1
Platform=Win95
Win32=true

[Mozilla/* (Windows 98;*) Opera 9.1*]
Parent=Opera 9.1
Platform=Win98
Win32=true

[Mozilla/* (Windows ME;*) Opera 9.1*]
Parent=Opera 9.1
Platform=WinME
Win32=true

[Mozilla/* (Windows NT 4.0;*) Opera 9.1*]
Parent=Opera 9.1
Platform=WinNT
Win32=true

[Mozilla/* (Windows NT 5.0;*) Opera 9.1*]
Parent=Opera 9.1
Platform=Win2000
Win32=true

[Mozilla/* (Windows NT 5.1;*) Opera 9.1*]
Parent=Opera 9.1
Platform=WinXP
Win32=true

[Mozilla/* (Windows NT 5.2;*) Opera 9.1*]
Parent=Opera 9.1
Platform=Win2003
Win32=true

[Mozilla/* (X11; Linux*) Opera 9.1*]
Parent=Opera 9.1
Platform=Linux

[Opera/9.1* (Linux*)*]
Parent=Opera 9.1
Platform=Linux

[Opera/9.1* (Macintosh; *Mac OS X;*)*]
Parent=Opera 9.1
Platform=MacOSX

[Opera/9.1* (Windows 95*)*]
Parent=Opera 9.1
Platform=Win95
Win32=true

[Opera/9.1* (Windows 98*)*]
Parent=Opera 9.1
Platform=Win98
Win32=true

[Opera/9.1* (Windows CE*)*]
Parent=Opera 9.1
Platform=WinCE
Win32=true

[Opera/9.1* (Windows ME*)*]
Parent=Opera 9.1
Platform=WinME
Win32=true

[Opera/9.1* (Windows NT 4.0*)*]
Parent=Opera 9.1
Platform=WinNT
Win32=true

[Opera/9.1* (Windows NT 5.0*)*]
Parent=Opera 9.1
Platform=Win2000
Win32=true

[Opera/9.1* (Windows NT 5.1*)*]
Parent=Opera 9.1
Platform=WinXP
Win32=true

[Opera/9.1* (Windows NT 5.2*)*]
Parent=Opera 9.1
Platform=Win2003
Win32=true

[Opera/9.1* (Windows NT 6.0*)*]
Parent=Opera 9.1
Platform=WinVista
Win32=true

[Opera/9.1* (Windows XP*)*]
Parent=Opera 9.1
Platform=WinXP
Win32=true

[Opera/9.1* (X11; FreeBSD*)*]
Parent=Opera 9.1
Platform=FreeBSD

[Opera/9.1* (X11; Linux*)*]
Parent=Opera 9.1
Platform=Linux

[Opera/9.1* (X11; SunOS*)*]
Parent=Opera 9.1
Platform=SunOS

;;;;;;;;;;;;;;;;;;;;;;;;;;;;;;;;;;;;;;;; Opera 9.2

[Opera 9.2]
Parent=DefaultProperties
Browser=Opera
Version=9.2
MajorVer=9
MinorVer=2
Frames=true
IFrames=true
Tables=true
Cookies=true
BackgroundSounds=true
JavaApplets=true
JavaScript=true
CssVersion=2
supportsCSS=true

[Mozilla/* (compatible; MSIE*; Linux*) Opera 9.2*]
Parent=Opera 9.2
Platform=Linux

[Mozilla/* (compatible; MSIE*; Mac_PowerPC Mac OS X;*) Opera 9.2*]
Parent=Opera 9.2
Platform=MacOSX

[Mozilla/* (compatible; MSIE*; Mac_PowerPC) Opera 9.2*]
Parent=Opera 9.2
Platform=MacPPC

[Mozilla/* (compatible; MSIE*; Windows 2000*) Opera 9.2*]
Parent=Opera 9.2
Platform=Win2000
Win32=true

[Mozilla/* (compatible; MSIE*; Windows 95*) Opera 9.2*]
Parent=Opera 9.2
Platform=Win95
Win32=true

[Mozilla/* (compatible; MSIE*; Windows 98*) Opera 9.2*]
Parent=Opera 9.2
Platform=Win98
Win32=true

[Mozilla/* (compatible; MSIE*; Windows CE*) Opera 9.2*]
Parent=Opera 9.2
Platform=WinCE
Win32=true

[Mozilla/* (compatible; MSIE*; Windows ME*) Opera 9.2*]
Parent=Opera 9.2
Platform=WinME
Win32=true

[Mozilla/* (compatible; MSIE*; Windows NT 4.0*) Opera 9.2*]
Parent=Opera 9.2
Platform=WinNT
Win32=true

[Mozilla/* (compatible; MSIE*; Windows NT 5.0*) Opera 9.2*]
Parent=Opera 9.2
Platform=Win2000
Win32=true

[Mozilla/* (compatible; MSIE*; Windows NT 5.1*) Opera 9.2*]
Parent=Opera 9.2
Platform=WinXP
Win32=true

[Mozilla/* (compatible; MSIE*; Windows NT 5.2*) Opera 9.2*]
Parent=Opera 9.2
Platform=Win2003
Win32=true

[Mozilla/* (compatible; MSIE*; Windows NT 6.0*) Opera 9.2*]
Parent=Opera 9.2
Platform=WinVista
Win32=true

[Mozilla/* (compatible; MSIE*; Windows NT 6.1*) Opera 9.2*]
Parent=Opera 9.2
Platform=Win7

[Mozilla/* (compatible; MSIE*; Windows XP*) Opera 9.2*]
Parent=Opera 9.2
Platform=WinXP
Win32=true

[Mozilla/* (compatible; MSIE*; X11; FreeBSD*) Opera 9.2*]
Parent=Opera 9.2
Platform=FreeBSD

[Mozilla/* (compatible; MSIE*; X11; Linux*) Opera 9.2*]
Parent=Opera 9.2
Platform=Linux

[Mozilla/* (compatible; MSIE*; X11; SunOS*) Opera 9.2*]
Parent=Opera 9.2
Platform=SunOS

[Mozilla/* (Macintosh; *Mac OS X; ?) Opera 9.2*]
Parent=Opera 9.2
Platform=MacOSX

[Mozilla/* (Windows 2000;*) Opera 9.2*]
Parent=Opera 9.2
Platform=Win2000
Win32=true

[Mozilla/* (Windows 95;*) Opera 9.2*]
Parent=Opera 9.2
Platform=Win95
Win32=true

[Mozilla/* (Windows 98;*) Opera 9.2*]
Parent=Opera 9.2
Platform=Win98
Win32=true

[Mozilla/* (Windows ME;*) Opera 9.2*]
Parent=Opera 9.2
Platform=WinME
Win32=true

[Mozilla/* (Windows NT 4.0;*) Opera 9.2*]
Parent=Opera 9.2
Platform=WinNT
Win32=true

[Mozilla/* (Windows NT 5.0;*) Opera 9.2*]
Parent=Opera 9.2
Platform=Win2000
Win32=true

[Mozilla/* (Windows NT 5.1;*) Opera 9.2*]
Parent=Opera 9.2
Platform=WinXP
Win32=true

[Mozilla/* (Windows NT 5.2;*) Opera 9.2*]
Parent=Opera 9.2
Platform=Win2003
Win32=true

[Mozilla/* (Windows NT 6.0;*) Opera 9.2*]
Parent=Opera 9.2
Platform=WinVista

[Mozilla/* (Windows NT 6.1;*) Opera 9.2*]
Parent=Opera 9.2
Platform=Win7

[Mozilla/* (X11; Linux*) Opera 9.2*]
Parent=Opera 9.2
Platform=Linux

[Opera/9.2* (Linux*)*]
Parent=Opera 9.2
Platform=Linux

[Opera/9.2* (Macintosh; *Mac OS X;*)*]
Parent=Opera 9.2
Platform=MacOSX

[Opera/9.2* (Windows 95*)*]
Parent=Opera 9.2
Platform=Win95
Win32=true

[Opera/9.2* (Windows 98*)*]
Parent=Opera 9.2
Platform=Win98
Win32=true

[Opera/9.2* (Windows CE*)*]
Parent=Opera 9.2
Platform=WinCE
Win32=true

[Opera/9.2* (Windows ME*)*]
Parent=Opera 9.2
Platform=WinME
Win32=true

[Opera/9.2* (Windows NT 4.0*)*]
Parent=Opera 9.2
Platform=WinNT
Win32=true

[Opera/9.2* (Windows NT 5.0*)*]
Parent=Opera 9.2
Platform=Win2000
Win32=true

[Opera/9.2* (Windows NT 5.1*)*]
Parent=Opera 9.2
Platform=WinXP
Win32=true

[Opera/9.2* (Windows NT 5.2*)*]
Parent=Opera 9.2
Platform=Win2003
Win32=true

[Opera/9.2* (Windows NT 6.0*)*]
Parent=Opera 9.2
Platform=WinVista
Win32=true

[Opera/9.2* (Windows NT 6.1*)*]
Parent=Opera 9.2
Platform=Win7

[Opera/9.2* (Windows XP*)*]
Parent=Opera 9.2
Platform=WinXP
Win32=true

[Opera/9.2* (X11; FreeBSD*)*]
Parent=Opera 9.2
Platform=FreeBSD

[Opera/9.2* (X11; Linux*)*]
Parent=Opera 9.2
Platform=Linux

[Opera/9.2* (X11; SunOS*)*]
Parent=Opera 9.2
Platform=SunOS

;;;;;;;;;;;;;;;;;;;;;;;;;;;;;;;;;;;;;;;; Opera 9.3

[Opera 9.3]
Parent=DefaultProperties
Browser=Opera
Version=9.3
MajorVer=9
MinorVer=3
Frames=true
IFrames=true
Tables=true
Cookies=true
BackgroundSounds=true
JavaApplets=true
JavaScript=true
CssVersion=2
supportsCSS=true

[Mozilla/* (compatible; MSIE*; Linux*) Opera 9.3*]
Parent=Opera 9.3
Platform=Linux

[Mozilla/* (compatible; MSIE*; Mac_PowerPC Mac OS X;*) Opera 9.3*]
Parent=Opera 9.3
Platform=MacOSX

[Mozilla/* (compatible; MSIE*; Mac_PowerPC) Opera 9.3*]
Parent=Opera 9.3
Platform=MacPPC

[Mozilla/* (compatible; MSIE*; Windows 2000*) Opera 9.3*]
Parent=Opera 9.3
Platform=Win2000
Win32=true

[Mozilla/* (compatible; MSIE*; Windows 95*) Opera 9.3*]
Parent=Opera 9.3
Platform=Win95
Win32=true

[Mozilla/* (compatible; MSIE*; Windows 98*) Opera 9.3*]
Parent=Opera 9.3
Platform=Win98
Win32=true

[Mozilla/* (compatible; MSIE*; Windows CE*) Opera 9.3*]
Parent=Opera 9.3
Platform=WinCE
Win32=true

[Mozilla/* (compatible; MSIE*; Windows ME*) Opera 9.3*]
Parent=Opera 9.3
Platform=WinME
Win32=true

[Mozilla/* (compatible; MSIE*; Windows NT 4.0*) Opera 9.3*]
Parent=Opera 9.3
Platform=WinNT
Win32=true

[Mozilla/* (compatible; MSIE*; Windows NT 5.0*) Opera 9.3*]
Parent=Opera 9.3
Platform=Win2000
Win32=true

[Mozilla/* (compatible; MSIE*; Windows NT 5.1*) Opera 9.3*]
Parent=Opera 9.3
Platform=WinXP
Win32=true

[Mozilla/* (compatible; MSIE*; Windows NT 5.2*) Opera 9.3*]
Parent=Opera 9.3
Platform=Win2003
Win32=true

[Mozilla/* (compatible; MSIE*; Windows NT 6.0*) Opera 9.3*]
Parent=Opera 9.3
Platform=WinVista
Win32=true

[Mozilla/* (compatible; MSIE*; Windows NT 6.1*) Opera 9.3*]
Parent=Opera 9.3
Platform=Win7

[Mozilla/* (compatible; MSIE*; Windows XP*) Opera 9.3*]
Parent=Opera 9.3
Platform=WinXP
Win32=true

[Mozilla/* (compatible; MSIE*; X11; FreeBSD*) Opera 9.3*]
Parent=Opera 9.3
Platform=FreeBSD

[Mozilla/* (compatible; MSIE*; X11; Linux*) Opera 9.3*]
Parent=Opera 9.3
Platform=Linux

[Mozilla/* (compatible; MSIE*; X11; SunOS*) Opera 9.3*]
Parent=Opera 9.3
Platform=SunOS

[Mozilla/* (Macintosh; *Mac OS X; ?) Opera 9.3*]
Parent=Opera 9.3
Platform=MacOSX

[Mozilla/* (Windows 2000;*) Opera 9.3*]
Parent=Opera 9.3
Platform=Win2000
Win32=true

[Mozilla/* (Windows 95;*) Opera 9.3*]
Parent=Opera 9.3
Platform=Win95
Win32=true

[Mozilla/* (Windows 98;*) Opera 9.3*]
Parent=Opera 9.3
Platform=Win98
Win32=true

[Mozilla/* (Windows ME;*) Opera 9.3*]
Parent=Opera 9.3
Platform=WinME
Win32=true

[Mozilla/* (Windows NT 4.0;*) Opera 9.3*]
Parent=Opera 9.3
Platform=WinNT
Win32=true

[Mozilla/* (Windows NT 5.0;*) Opera 9.3*]
Parent=Opera 9.3
Platform=Win2000
Win32=true

[Mozilla/* (Windows NT 5.1;*) Opera 9.3*]
Parent=Opera 9.3
Platform=WinXP
Win32=true

[Mozilla/* (Windows NT 5.2;*) Opera 9.3*]
Parent=Opera 9.3
Platform=Win2003
Win32=true

[Mozilla/* (Windows NT 6.0;*) Opera 9.3*]
Parent=Opera 9.3
Platform=WinVista

[Mozilla/* (Windows NT 6.1;*) Opera 9.3*]
Parent=Opera 9.3
Platform=Win7

[Mozilla/* (X11; Linux*) Opera 9.3*]
Parent=Opera 9.3
Platform=Linux

[Opera/9.3* (Linux*)*]
Parent=Opera 9.3
Platform=Linux

[Opera/9.3* (Macintosh; *Mac OS X;*)*]
Parent=Opera 9.3
Platform=MacOSX

[Opera/9.3* (Windows 95*)*]
Parent=Opera 9.3
Platform=Win95
Win32=true

[Opera/9.3* (Windows 98*)*]
Parent=Opera 9.3
Platform=Win98
Win32=true

[Opera/9.3* (Windows CE*)*]
Parent=Opera 9.3
Platform=WinCE
Win32=true

[Opera/9.3* (Windows ME*)*]
Parent=Opera 9.3
Platform=WinME
Win32=true

[Opera/9.3* (Windows NT 4.0*)*]
Parent=Opera 9.3
Platform=WinNT
Win32=true

[Opera/9.3* (Windows NT 5.0*)*]
Parent=Opera 9.3
Platform=Win2000
Win32=true

[Opera/9.3* (Windows NT 5.1*)*]
Parent=Opera 9.3
Platform=WinXP
Win32=true

[Opera/9.3* (Windows NT 5.2*)*]
Parent=Opera 9.3
Platform=Win2003
Win32=true

[Opera/9.3* (Windows NT 6.0*)*]
Parent=Opera 9.3
Platform=WinVista
Win32=true

[Opera/9.3* (Windows NT 6.1*)*]
Parent=Opera 9.3
Platform=Win7

[Opera/9.3* (Windows XP*)*]
Parent=Opera 9.3
Platform=WinXP
Win32=true

[Opera/9.3* (X11; FreeBSD*)*]
Parent=Opera 9.3
Platform=FreeBSD

[Opera/9.3* (X11; Linux*)*]
Parent=Opera 9.3
Platform=Linux

[Opera/9.3* (X11; SunOS*)*]
Parent=Opera 9.3
Platform=SunOS

;;;;;;;;;;;;;;;;;;;;;;;;;;;;;;;;;;;;;;;; Opera 9.4

[Opera 9.4]
Parent=DefaultProperties
Browser=Opera
Version=9.4
MajorVer=9
MinorVer=4
Frames=true
IFrames=true
Tables=true
Cookies=true
BackgroundSounds=true
JavaApplets=true
JavaScript=true
CssVersion=2
supportsCSS=true

[Mozilla/* (compatible; MSIE*; Linux*) Opera 9.4*]
Parent=Opera 9.4
Platform=Linux

[Mozilla/* (compatible; MSIE*; Mac_PowerPC Mac OS X;*) Opera 9.4*]
Parent=Opera 9.4
Platform=MacOSX

[Mozilla/* (compatible; MSIE*; Mac_PowerPC) Opera 9.4*]
Parent=Opera 9.4
Platform=MacPPC

[Mozilla/* (compatible; MSIE*; Windows 2000*) Opera 9.4*]
Parent=Opera 9.4
Platform=Win2000
Win32=true

[Mozilla/* (compatible; MSIE*; Windows 95*) Opera 9.4*]
Parent=Opera 9.4
Platform=Win95
Win32=true

[Mozilla/* (compatible; MSIE*; Windows 98*) Opera 9.4*]
Parent=Opera 9.4
Platform=Win98
Win32=true

[Mozilla/* (compatible; MSIE*; Windows CE*) Opera 9.4*]
Parent=Opera 9.4
Platform=WinCE
Win32=true

[Mozilla/* (compatible; MSIE*; Windows ME*) Opera 9.4*]
Parent=Opera 9.4
Platform=WinME
Win32=true

[Mozilla/* (compatible; MSIE*; Windows NT 4.0*) Opera 9.4*]
Parent=Opera 9.4
Platform=WinNT
Win32=true

[Mozilla/* (compatible; MSIE*; Windows NT 5.0*) Opera 9.4*]
Parent=Opera 9.4
Platform=Win2000
Win32=true

[Mozilla/* (compatible; MSIE*; Windows NT 5.1*) Opera 9.4*]
Parent=Opera 9.4
Platform=WinXP
Win32=true

[Mozilla/* (compatible; MSIE*; Windows NT 5.2*) Opera 9.4*]
Parent=Opera 9.4
Platform=Win2003
Win32=true

[Mozilla/* (compatible; MSIE*; Windows NT 6.0*) Opera 9.4*]
Parent=Opera 9.4
Platform=WinVista
Win32=true

[Mozilla/* (compatible; MSIE*; Windows NT 6.1*) Opera 9.4*]
Parent=Opera 9.4
Platform=Win7

[Mozilla/* (compatible; MSIE*; Windows XP*) Opera 9.4*]
Parent=Opera 9.4
Platform=WinXP
Win32=true

[Mozilla/* (compatible; MSIE*; X11; FreeBSD*) Opera 9.4*]
Parent=Opera 9.4
Platform=FreeBSD

[Mozilla/* (compatible; MSIE*; X11; Linux*) Opera 9.4*]
Parent=Opera 9.4
Platform=Linux

[Mozilla/* (compatible; MSIE*; X11; SunOS*) Opera 9.4*]
Parent=Opera 9.4
Platform=SunOS

[Mozilla/* (Macintosh; *Mac OS X; ?) Opera 9.4*]
Parent=Opera 9.4
Platform=MacOSX

[Mozilla/* (Windows 2000;*) Opera 9.4*]
Parent=Opera 9.4
Platform=Win2000
Win32=true

[Mozilla/* (Windows 95;*) Opera 9.4*]
Parent=Opera 9.4
Platform=Win95
Win32=true

[Mozilla/* (Windows 98;*) Opera 9.4*]
Parent=Opera 9.4
Platform=Win98
Win32=true

[Mozilla/* (Windows ME;*) Opera 9.4*]
Parent=Opera 9.4
Platform=WinME
Win32=true

[Mozilla/* (Windows NT 4.0;*) Opera 9.4*]
Parent=Opera 9.4
Platform=WinNT
Win32=true

[Mozilla/* (Windows NT 5.0;*) Opera 9.4*]
Parent=Opera 9.4
Platform=Win2000
Win32=true

[Mozilla/* (Windows NT 5.1;*) Opera 9.4*]
Parent=Opera 9.4
Platform=WinXP
Win32=true

[Mozilla/* (Windows NT 5.2;*) Opera 9.4*]
Parent=Opera 9.4
Platform=Win2003
Win32=true

[Mozilla/* (Windows NT 6.0;*) Opera 9.4*]
Parent=Opera 9.4
Platform=WinVista

[Mozilla/* (Windows NT 6.1;*) Opera 9.4*]
Parent=Opera 9.4
Platform=Win7

[Mozilla/* (X11; Linux*) Opera 9.4*]
Parent=Opera 9.4
Platform=Linux

[Opera/9.4* (Linux*)*]
Parent=Opera 9.4
Platform=Linux

[Opera/9.4* (Macintosh; *Mac OS X;*)*]
Parent=Opera 9.4
Platform=MacOSX

[Opera/9.4* (Windows 95*)*]
Parent=Opera 9.4
Platform=Win95
Win32=true

[Opera/9.4* (Windows 98*)*]
Parent=Opera 9.4
Platform=Win98
Win32=true

[Opera/9.4* (Windows CE*)*]
Parent=Opera 9.4
Platform=WinCE
Win32=true

[Opera/9.4* (Windows ME*)*]
Parent=Opera 9.4
Platform=WinME
Win32=true

[Opera/9.4* (Windows NT 4.0*)*]
Parent=Opera 9.4
Platform=WinNT
Win32=true

[Opera/9.4* (Windows NT 5.0*)*]
Parent=Opera 9.4
Platform=Win2000
Win32=true

[Opera/9.4* (Windows NT 5.1*)*]
Parent=Opera 9.4
Platform=WinXP
Win32=true

[Opera/9.4* (Windows NT 5.2*)*]
Parent=Opera 9.4
Platform=Win2003
Win32=true

[Opera/9.4* (Windows NT 6.0*)*]
Parent=Opera 9.4
Platform=WinVista
Win32=true

[Opera/9.4* (Windows NT 6.1*)*]
Parent=Opera 9.4
Platform=Win7

[Opera/9.4* (Windows XP*)*]
Parent=Opera 9.4
Platform=WinXP
Win32=true

[Opera/9.4* (X11; FreeBSD*)*]
Parent=Opera 9.4
Platform=FreeBSD

[Opera/9.4* (X11; Linux*)*]
Parent=Opera 9.4
Platform=Linux

[Opera/9.4* (X11; SunOS*)*]
Parent=Opera 9.4
Platform=SunOS

;;;;;;;;;;;;;;;;;;;;;;;;;;;;;;;;;;;;;;;; Opera 9.5

[Opera 9.5]
Parent=DefaultProperties
Browser=Opera
Version=9.5
MajorVer=9
MinorVer=5
Frames=true
IFrames=true
Tables=true
Cookies=true
BackgroundSounds=true
JavaApplets=true
JavaScript=true
CssVersion=2
supportsCSS=true

[Mozilla/* (compatible; MSIE*; Linux*) Opera 9.5*]
Parent=Opera 9.5
Platform=Linux

[Mozilla/* (compatible; MSIE*; Mac_PowerPC Mac OS X;*) Opera 9.5*]
Parent=Opera 9.5
Platform=MacOSX

[Mozilla/* (compatible; MSIE*; Mac_PowerPC) Opera 9.5*]
Parent=Opera 9.5
Platform=MacPPC

[Mozilla/* (compatible; MSIE*; Windows 2000*) Opera 9.5*]
Parent=Opera 9.5
Platform=Win2000
Win32=true

[Mozilla/* (compatible; MSIE*; Windows 95*) Opera 9.5*]
Parent=Opera 9.5
Platform=Win95
Win32=true

[Mozilla/* (compatible; MSIE*; Windows 98*) Opera 9.5*]
Parent=Opera 9.5
Platform=Win98
Win32=true

[Mozilla/* (compatible; MSIE*; Windows CE*) Opera 9.5*]
Parent=Opera 9.5
Platform=WinCE
Win32=true

[Mozilla/* (compatible; MSIE*; Windows ME*) Opera 9.5*]
Parent=Opera 9.5
Platform=WinME
Win32=true

[Mozilla/* (compatible; MSIE*; Windows NT 4.0*) Opera 9.5*]
Parent=Opera 9.5
Platform=WinNT
Win32=true

[Mozilla/* (compatible; MSIE*; Windows NT 5.0*) Opera 9.5*]
Parent=Opera 9.5
Platform=Win2000
Win32=true

[Mozilla/* (compatible; MSIE*; Windows NT 5.1*) Opera 9.5*]
Parent=Opera 9.5
Platform=WinXP
Win32=true

[Mozilla/* (compatible; MSIE*; Windows NT 5.2*) Opera 9.5*]
Parent=Opera 9.5
Platform=Win2003
Win32=true

[Mozilla/* (compatible; MSIE*; Windows NT 6.0*) Opera 9.5*]
Parent=Opera 9.5
Platform=WinVista
Win32=true

[Mozilla/* (compatible; MSIE*; Windows NT 6.1*) Opera 9.5*]
Parent=Opera 9.5
Platform=Win7

[Mozilla/* (compatible; MSIE*; Windows XP*) Opera 9.5*]
Parent=Opera 9.5
Platform=WinXP
Win32=true

[Mozilla/* (compatible; MSIE*; X11; FreeBSD*) Opera 9.5*]
Parent=Opera 9.5
Platform=FreeBSD

[Mozilla/* (compatible; MSIE*; X11; Linux*) Opera 9.5*]
Parent=Opera 9.5
Platform=Linux

[Mozilla/* (compatible; MSIE*; X11; SunOS*) Opera 9.5*]
Parent=Opera 9.5
Platform=SunOS

[Mozilla/* (Macintosh; *Mac OS X; ?) Opera 9.5*]
Parent=Opera 9.5
Platform=MacOSX

[Mozilla/* (Windows 2000;*) Opera 9.5*]
Parent=Opera 9.5
Platform=Win2000
Win32=true

[Mozilla/* (Windows 95;*) Opera 9.5*]
Parent=Opera 9.5
Platform=Win95
Win32=true

[Mozilla/* (Windows 98;*) Opera 9.5*]
Parent=Opera 9.5
Platform=Win98
Win32=true

[Mozilla/* (Windows ME;*) Opera 9.5*]
Parent=Opera 9.5
Platform=WinME
Win32=true

[Mozilla/* (Windows NT 4.0;*) Opera 9.5*]
Parent=Opera 9.5
Platform=WinNT
Win32=true

[Mozilla/* (Windows NT 5.0;*) Opera 9.5*]
Parent=Opera 9.5
Platform=Win2000
Win32=true

[Mozilla/* (Windows NT 5.1;*) Opera 9.5*]
Parent=Opera 9.5
Platform=WinXP
Win32=true

[Mozilla/* (Windows NT 5.2;*) Opera 9.5*]
Parent=Opera 9.5
Platform=Win2003
Win32=true

[Mozilla/* (Windows NT 6.0;*) Opera 9.5*]
Parent=Opera 9.5
Platform=WinVista

[Mozilla/* (Windows NT 6.1;*) Opera 9.5*]
Parent=Opera 9.5
Platform=Win7

[Mozilla/* (X11; Linux*) Opera 9.5*]
Parent=Opera 9.5
Platform=Linux

[Opera/9.5* (Linux*)*]
Parent=Opera 9.5
Platform=Linux

[Opera/9.5* (Macintosh; *Mac OS X;*)*]
Parent=Opera 9.5
Platform=MacOSX

[Opera/9.5* (Windows 95*)*]
Parent=Opera 9.5
Platform=Win95
Win32=true

[Opera/9.5* (Windows 98*)*]
Parent=Opera 9.5
Platform=Win98
Win32=true

[Opera/9.5* (Windows CE*)*]
Parent=Opera 9.5
Platform=WinCE
Win32=true

[Opera/9.5* (Windows ME*)*]
Parent=Opera 9.5
Platform=WinME
Win32=true

[Opera/9.5* (Windows NT 4.0*)*]
Parent=Opera 9.5
Platform=WinNT
Win32=true

[Opera/9.5* (Windows NT 5.0*)*]
Parent=Opera 9.5
Platform=Win2000
Win32=true

[Opera/9.5* (Windows NT 5.1*)*]
Parent=Opera 9.5
Platform=WinXP
Win32=true

[Opera/9.5* (Windows NT 5.2*)*]
Parent=Opera 9.5
Platform=Win2003
Win32=true

[Opera/9.5* (Windows NT 6.0*)*]
Parent=Opera 9.5
Platform=WinVista
Win32=true

[Opera/9.5* (Windows NT 6.1*)*]
Parent=Opera 9.5
Platform=Win7

[Opera/9.5* (Windows XP*)*]
Parent=Opera 9.5
Platform=WinXP
Win32=true

[Opera/9.5* (X11; FreeBSD*)*]
Parent=Opera 9.5
Platform=FreeBSD

[Opera/9.5* (X11; Linux*)*]
Parent=Opera 9.5
Platform=Linux

[Opera/9.5* (X11; SunOS*)*]
Parent=Opera 9.5
Platform=SunOS

;;;;;;;;;;;;;;;;;;;;;;;;;;;;;;;;;;;;;;;; Opera 9.6

[Opera 9.6]
Parent=DefaultProperties
Browser=Opera
Version=9.6
MajorVer=9
MinorVer=6
Frames=true
IFrames=true
Tables=true
Cookies=true
BackgroundSounds=true
JavaApplets=true
JavaScript=true
CssVersion=2
supportsCSS=true

[Mozilla/* (compatible; MSIE*; Linux*) Opera 9.6*]
Parent=Opera 9.6
Platform=Linux

[Mozilla/* (compatible; MSIE*; Mac_PowerPC Mac OS X;*) Opera 9.6*]
Parent=Opera 9.6
Platform=MacOSX

[Mozilla/* (compatible; MSIE*; Mac_PowerPC) Opera 9.6*]
Parent=Opera 9.6
Platform=MacPPC

[Mozilla/* (compatible; MSIE*; Windows 2000*) Opera 9.6*]
Parent=Opera 9.6
Platform=Win2000
Win32=true

[Mozilla/* (compatible; MSIE*; Windows 95*) Opera 9.6*]
Parent=Opera 9.6
Platform=Win95
Win32=true

[Mozilla/* (compatible; MSIE*; Windows 98*) Opera 9.6*]
Parent=Opera 9.6
Platform=Win98
Win32=true

[Mozilla/* (compatible; MSIE*; Windows CE*) Opera 9.6*]
Parent=Opera 9.6
Platform=WinCE
Win32=true

[Mozilla/* (compatible; MSIE*; Windows ME*) Opera 9.6*]
Parent=Opera 9.6
Platform=WinME
Win32=true

[Mozilla/* (compatible; MSIE*; Windows NT 4.0*) Opera 9.6*]
Parent=Opera 9.6
Platform=WinNT
Win32=true

[Mozilla/* (compatible; MSIE*; Windows NT 5.0*) Opera 9.6*]
Parent=Opera 9.6
Platform=Win2000
Win32=true

[Mozilla/* (compatible; MSIE*; Windows NT 5.1*) Opera 9.6*]
Parent=Opera 9.6
Platform=WinXP
Win32=true

[Mozilla/* (compatible; MSIE*; Windows NT 5.2*) Opera 9.6*]
Parent=Opera 9.6
Platform=Win2003
Win32=true

[Mozilla/* (compatible; MSIE*; Windows NT 6.0*) Opera 9.6*]
Parent=Opera 9.6
Platform=WinVista
Win32=true

[Mozilla/* (compatible; MSIE*; Windows NT 6.1*) Opera 9.6*]
Parent=Opera 9.6
Platform=Win7

[Mozilla/* (compatible; MSIE*; Windows XP*) Opera 9.6*]
Parent=Opera 9.6
Platform=WinXP
Win32=true

[Mozilla/* (compatible; MSIE*; X11; FreeBSD*) Opera 9.6*]
Parent=Opera 9.6
Platform=FreeBSD

[Mozilla/* (compatible; MSIE*; X11; Linux*) Opera 9.6*]
Parent=Opera 9.6
Platform=Linux

[Mozilla/* (compatible; MSIE*; X11; SunOS*) Opera 9.6*]
Parent=Opera 9.6
Platform=SunOS

[Mozilla/* (Macintosh; *Mac OS X; ?) Opera 9.6*]
Parent=Opera 9.6
Platform=MacOSX

[Mozilla/* (Windows 2000;*) Opera 9.6*]
Parent=Opera 9.6
Platform=Win2000
Win32=true

[Mozilla/* (Windows 95;*) Opera 9.6*]
Parent=Opera 9.6
Platform=Win95
Win32=true

[Mozilla/* (Windows 98;*) Opera 9.6*]
Parent=Opera 9.6
Platform=Win98
Win32=true

[Mozilla/* (Windows ME;*) Opera 9.6*]
Parent=Opera 9.6
Platform=WinME
Win32=true

[Mozilla/* (Windows NT 4.0;*) Opera 9.6*]
Parent=Opera 9.6
Platform=WinNT
Win32=true

[Mozilla/* (Windows NT 5.0;*) Opera 9.6*]
Parent=Opera 9.6
Platform=Win2000
Win32=true

[Mozilla/* (Windows NT 5.1;*) Opera 9.6*]
Parent=Opera 9.6
Platform=WinXP
Win32=true

[Mozilla/* (Windows NT 5.2;*) Opera 9.6*]
Parent=Opera 9.6
Platform=Win2003
Win32=true

[Mozilla/* (Windows NT 6.0;*) Opera 9.6*]
Parent=Opera 9.6
Platform=WinVista

[Mozilla/* (Windows NT 6.1;*) Opera 9.6*]
Parent=Opera 9.6
Platform=Win7

[Mozilla/* (X11; Linux*) Opera 9.6*]
Parent=Opera 9.6
Platform=Linux

[Opera/9.6* (Linux*)*]
Parent=Opera 9.6
Platform=Linux

[Opera/9.6* (Macintosh; *Mac OS X;*)*]
Parent=Opera 9.6
Platform=MacOSX

[Opera/9.6* (Windows 95*)*]
Parent=Opera 9.6
Platform=Win95
Win32=true

[Opera/9.6* (Windows 98*)*]
Parent=Opera 9.6
Platform=Win98
Win32=true

[Opera/9.6* (Windows CE*)*]
Parent=Opera 9.6
Platform=WinCE
Win32=true

[Opera/9.6* (Windows ME*)*]
Parent=Opera 9.6
Platform=WinME
Win32=true

[Opera/9.6* (Windows NT 4.0*)*]
Parent=Opera 9.6
Platform=WinNT
Win32=true

[Opera/9.6* (Windows NT 5.0*)*]
Parent=Opera 9.6
Platform=Win2000
Win32=true

[Opera/9.6* (Windows NT 5.1*)*]
Parent=Opera 9.6
Platform=WinXP
Win32=true

[Opera/9.6* (Windows NT 5.2*)*]
Parent=Opera 9.6
Platform=Win2003
Win32=true

[Opera/9.6* (Windows NT 6.0*)*]
Parent=Opera 9.6
Platform=WinVista
Win32=true

[Opera/9.6* (Windows NT 6.1*)*]
Parent=Opera 9.6
Platform=Win7

[Opera/9.6* (Windows XP*)*]
Parent=Opera 9.6
Platform=WinXP
Win32=true

[Opera/9.6* (X11; FreeBSD*)*]
Parent=Opera 9.6
Platform=FreeBSD

[Opera/9.6* (X11; Linux*)*]
Parent=Opera 9.6
Platform=Linux

[Opera/9.6* (X11; SunOS*)*]
Parent=Opera 9.6
Platform=SunOS

;;;;;;;;;;;;;;;;;;;;;;;;;;;;;;;;;;;;;;;; Netscape 4.0

[Netscape 4.0]
Parent=DefaultProperties
Browser=Netscape
Version=4.0
MajorVer=4
Frames=true
Tables=true
Cookies=true
JavaApplets=true
JavaScript=true
CssVersion=1
supportsCSS=true

[Mozilla/4.0*(Macintosh*]
Parent=Netscape 4.0
Version=4.03
MinorVer=03
Platform=MacPPC

[Mozilla/4.0*(Win95;*]
Parent=Netscape 4.0
Platform=Win95

[Mozilla/4.0*(Win98;*]
Parent=Netscape 4.0
Version=4.03
MinorVer=03
Platform=Win98

[Mozilla/4.0*(WinNT*]
Parent=Netscape 4.0
Version=4.03
MinorVer=03
Platform=WinNT

[Mozilla/4.0*(X11;*)]
Parent=Netscape 4.0
Platform=Linux

;;;;;;;;;;;;;;;;;;;;;;;;;;;;;;;;;;;;;;;; Netscape 4.5

[Netscape 4.5]
Parent=DefaultProperties
Browser=Netscape
Version=4.5
MajorVer=4
MinorVer=5
Frames=true
Tables=true
Cookies=true
JavaApplets=true
JavaScript=true
CssVersion=1
supportsCSS=true

[Mozilla/4.5*(Macintosh; ?; PPC)]
Parent=Netscape 4.5
Platform=MacPPC

[Mozilla/4.5*(Win2000; ?)]
Parent=Netscape 4.5
Platform=Win2000

[Mozilla/4.5*(Win95; ?)]
Parent=Netscape 4.5
Platform=Win95

[Mozilla/4.5*(Win98; ?)]
Parent=Netscape 4.5
Platform=Win98

[Mozilla/4.5*(WinME; ?)]
Parent=Netscape 4.5
Platform=WinME

[Mozilla/4.5*(WinNT; ?)]
Parent=Netscape 4.5
Platform=WinNT

[Mozilla/4.5*(WinXP; ?)]
Parent=Netscape 4.5
Platform=WinXP

[Mozilla/4.5*(X11*)]
Parent=Netscape 4.5
Platform=Linux

[Mozilla/4.51*(Macintosh; ?; PPC)]
Parent=Netscape 4.5
Version=4.51
MinorVer=51

[Mozilla/4.51*(Win2000; ?)]
Parent=Netscape 4.5
Version=4.51
MinorVer=51
Platform=Win2000

[Mozilla/4.51*(Win95; ?)]
Parent=Netscape 4.5
Version=4.51
MinorVer=51
Platform=Win95

[Mozilla/4.51*(Win98; ?)]
Parent=Netscape 4.5
Version=4.51
MinorVer=51
Platform=Win98

[Mozilla/4.51*(WinME; ?)]
Parent=Netscape 4.5
Version=4.51
MinorVer=51
Platform=WinME

[Mozilla/4.51*(WinNT; ?)]
Parent=Netscape 4.5
Version=4.51
MinorVer=51
Platform=WinNT

[Mozilla/4.51*(WinXP; ?)]
Parent=Netscape 4.5
Version=4.51
MinorVer=51
Platform=WinXP

[Mozilla/4.51*(X11*)]
Parent=Netscape 4.5
Version=4.51
MinorVer=51
Platform=Linux

;;;;;;;;;;;;;;;;;;;;;;;;;;;;;;;;;;;;;;;; Netscape 4.6

[Netscape 4.6]
Parent=DefaultProperties
Browser=Netscape
Version=4.6
MajorVer=4
MinorVer=6
Frames=true
Tables=true
Cookies=true
JavaApplets=true
JavaScript=true
CssVersion=1
supportsCSS=true

[Mozilla/4.6 * (OS/2; ?)]
Parent=Netscape 4.6
Platform=OS/2

[Mozilla/4.6*(Macintosh; ?; PPC)]
Parent=Netscape 4.6
Platform=MacPPC

[Mozilla/4.6*(Win95; ?)]
Parent=Netscape 4.6
Platform=Win95

[Mozilla/4.6*(Win98; ?)]
Parent=Netscape 4.6
Platform=Win98

[Mozilla/4.6*(WinNT; ?)]
Parent=Netscape 4.6
Platform=WinNT

[Mozilla/4.61*(Macintosh; ?; PPC)]
Parent=Netscape 4.6
Version=4.61
MajorVer=4
MinorVer=61
Platform=MacPPC

[Mozilla/4.61*(OS/2; ?)]
Parent=Netscape 4.6
Version=4.61
MajorVer=4
MinorVer=61
Platform=OS/2

[Mozilla/4.61*(Win95; ?)]
Parent=Netscape 4.6
Version=4.61
MajorVer=4
MinorVer=61
Platform=Win95

[Mozilla/4.61*(Win98; ?)]
Parent=Netscape 4.6
Version=4.61
Platform=Win98

[Mozilla/4.61*(WinNT; ?)]
Parent=Netscape 4.6
Version=4.61
MajorVer=4
MinorVer=61
Platform=WinNT

;;;;;;;;;;;;;;;;;;;;;;;;;;;;;;;;;;;;;;;; Netscape 4.7

[Netscape 4.7]
Parent=DefaultProperties
Browser=Netscape
Version=4.7
MajorVer=4
MinorVer=7
Frames=true
Tables=true
Cookies=true
JavaApplets=true
JavaScript=true
CssVersion=1
supportsCSS=true

[Mozilla/4.7 * (Win2000; ?)]
Parent=Netscape 4.7
Platform=Win2000

[Mozilla/4.7*(Macintosh; ?; PPC)*]
Parent=Netscape 4.7
MinorVer=7
Platform=MacPPC

[Mozilla/4.7*(Win95; ?)*]
Parent=Netscape 4.7
MinorVer=7
Platform=Win95

[Mozilla/4.7*(Win98; ?)*]
Parent=Netscape 4.7
MinorVer=7
Platform=Win98

[Mozilla/4.7*(Windows NT 4.0; ?)*]
Parent=Netscape 4.7
MinorVer=7
Platform=WinNT
Win32=true

[Mozilla/4.7*(Windows NT 5.0; ?)*]
Parent=Netscape 4.7
MinorVer=7
Platform=Win2000
Win32=true

[Mozilla/4.7*(Windows NT 5.1; ?)*]
Parent=Netscape 4.7
MinorVer=7
Platform=WinXP
Win32=true

[Mozilla/4.7*(WinNT; ?)*]
Parent=Netscape 4.7
Platform=WinNT

[Mozilla/4.7*(X11*)*]
Parent=Netscape 4.7
Platform=Linux

[Mozilla/4.7*(X11; ?; SunOS*)*]
Parent=Netscape 4.7
Platform=SunOS

[Mozilla/4.71*(Macintosh; ?; PPC)*]
Parent=Netscape 4.7
Version=4.71
MinorVer=71
Platform=MacPPC

[Mozilla/4.71*(Win95; ?)*]
Parent=Netscape 4.7
Version=4.71
MinorVer=71
Platform=Win95

[Mozilla/4.71*(Win98; ?)*]
Parent=Netscape 4.7
Version=4.71
MinorVer=71
Platform=Win98

[Mozilla/4.71*(Windows NT 4.0; ?)*]
Parent=Netscape 4.7
Version=4.71
MinorVer=71
Platform=WinNT
Win32=true

[Mozilla/4.71*(Windows NT 5.0; ?)*]
Parent=Netscape 4.7
Version=4.71
MinorVer=71
Platform=Win2000
Win32=true

[Mozilla/4.71*(Windows NT 5.1; ?)*]
Parent=Netscape 4.7
Version=4.71
MinorVer=71
Platform=WinXP
Win32=true

[Mozilla/4.71*(WinNT; ?)*]
Parent=Netscape 4.7
Version=4.71
MinorVer=71
Platform=WinNT

[Mozilla/4.71*(X11*)*]
Parent=Netscape 4.7
Version=4.71
MinorVer=71
Platform=Linux

[Mozilla/4.71*(X11; ?; SunOS*)*]
Parent=Netscape 4.7
Version=4.71
MinorVer=71
Platform=SunOS

[Mozilla/4.72*(Macintosh; ?; PPC)*]
Parent=Netscape 4.7
MinorVer=72
Platform=MacPPC

[Mozilla/4.72*(Win95; ?)*]
Parent=Netscape 4.7
MinorVer=72
Platform=Win95

[Mozilla/4.72*(Win98; ?)*]
Parent=Netscape 4.7
MinorVer=72
Platform=Win98

[Mozilla/4.72*(Windows NT 4.0; ?)*]
Parent=Netscape 4.7
MinorVer=72
Platform=WinNT
Win32=true

[Mozilla/4.72*(Windows NT 5.0; ?)*]
Parent=Netscape 4.7
MinorVer=72
Platform=Win2000
Win32=true

[Mozilla/4.72*(Windows NT 5.1; ?)*]
Parent=Netscape 4.7
MinorVer=72
Platform=WinXP
Win32=true

[Mozilla/4.72*(WinNT; ?)*]
Parent=Netscape 4.7
MinorVer=72
Platform=WinNT

[Mozilla/4.72*(X11*)*]
Parent=Netscape 4.7
MinorVer=72
Platform=Linux

[Mozilla/4.72*(X11; ?; SunOS*)*]
Parent=Netscape 4.7
MinorVer=72
Platform=SunOS

[Mozilla/4.73*(Macintosh; ?; PPC)*]
Parent=Netscape 4.7
MinorVer=73
Platform=MacPPC

[Mozilla/4.73*(Win95; ?)*]
Parent=Netscape 4.7
MinorVer=73
Platform=Win95

[Mozilla/4.73*(Win98; ?)*]
Parent=Netscape 4.7
MinorVer=73
Platform=Win98

[Mozilla/4.73*(Windows NT 4.0; ?)*]
Parent=Netscape 4.7
MinorVer=73
Platform=WinNT
Win32=true

[Mozilla/4.73*(Windows NT 5.0; ?)*]
Parent=Netscape 4.7
MinorVer=73
Platform=Win2000
Win32=true

[Mozilla/4.73*(Windows NT 5.1; ?)*]
Parent=Netscape 4.7
MinorVer=73
Platform=WinXP
Win32=true

[Mozilla/4.73*(WinNT; ?)*]
Parent=Netscape 4.7
MinorVer=73
Platform=WinNT

[Mozilla/4.73*(X11*)*]
Parent=Netscape 4.7
MinorVer=73
Platform=Linux

[Mozilla/4.73*(X11; ?; SunOS*)*]
Parent=Netscape 4.7
MinorVer=73
Platform=SunOS

[Mozilla/4.74*(Macintosh; ?; PPC)*]
Parent=Netscape 4.7
MinorVer=74
Platform=MacPPC

[Mozilla/4.74*(Win95; ?)*]
Parent=Netscape 4.7
MinorVer=74
Platform=Win95

[Mozilla/4.74*(Win98; ?)*]
Parent=Netscape 4.7
MinorVer=74
Platform=Win98

[Mozilla/4.74*(Windows NT 4.0; ?)*]
Parent=Netscape 4.7
MinorVer=74
Platform=WinNT
Win32=true

[Mozilla/4.74*(Windows NT 5.0; ?)*]
Parent=Netscape 4.7
MinorVer=74
Platform=Win2000
Win32=true

[Mozilla/4.74*(Windows NT 5.1; ?)*]
Parent=Netscape 4.7
MinorVer=74
Platform=WinXP
Win32=true

[Mozilla/4.74*(WinNT; ?)*]
Parent=Netscape 4.7
MinorVer=74
Platform=WinNT

[Mozilla/4.74*(X11*)*]
Parent=Netscape 4.7
MinorVer=74
Platform=Linux

[Mozilla/4.74*(X11; ?; SunOS*)*]
Parent=Netscape 4.7
MinorVer=74
Platform=SunOS

[Mozilla/4.75*(Macintosh; ?; PPC)*]
Parent=Netscape 4.7
MinorVer=75
Platform=MacPPC

[Mozilla/4.75*(Win95; ?)*]
Parent=Netscape 4.7
MinorVer=75
Platform=Win95

[Mozilla/4.75*(Win98; ?)*]
Parent=Netscape 4.7
MinorVer=75
Platform=Win98

[Mozilla/4.75*(Windows NT 4.0; ?)*]
Parent=Netscape 4.7
MinorVer=75
Platform=WinNT
Win32=true

[Mozilla/4.75*(Windows NT 5.0; ?)*]
Parent=Netscape 4.7
MinorVer=75
Platform=Win2000
Win32=true

[Mozilla/4.75*(Windows NT 5.1; ?)*]
Parent=Netscape 4.7
MinorVer=75
Platform=WinXP
Win32=true

[Mozilla/4.75*(WinNT; ?)*]
Parent=Netscape 4.7
MinorVer=75
Platform=WinNT

[Mozilla/4.75*(X11*)*]
Parent=Netscape 4.7
MinorVer=75
Platform=Linux

[Mozilla/4.75*(X11; ?; SunOS*)*]
Parent=Netscape 4.7
MinorVer=75
Platform=SunOS

[Mozilla/4.76*(Macintosh; ?; PPC)*]
Parent=Netscape 4.7
MinorVer=76
Platform=MacPPC

[Mozilla/4.76*(Win95; ?)*]
Parent=Netscape 4.7
MinorVer=76
Platform=Win95

[Mozilla/4.76*(Win98; ?)*]
Parent=Netscape 4.7
MinorVer=76
Platform=Win98

[Mozilla/4.76*(Windows NT 4.0; ?)*]
Parent=Netscape 4.7
MinorVer=76
Platform=WinNT
Win32=true

[Mozilla/4.76*(Windows NT 5.0; ?)*]
Parent=Netscape 4.7
MinorVer=76
Platform=Win2000
Win32=true

[Mozilla/4.76*(Windows NT 5.1; ?)*]
Parent=Netscape 4.7
MinorVer=76
Platform=WinXP
Win32=true

[Mozilla/4.76*(WinNT; ?)*]
Parent=Netscape 4.7
MinorVer=76
Platform=WinNT

[Mozilla/4.76*(X11*)*]
Parent=Netscape 4.7
MinorVer=76
Platform=Linux

[Mozilla/4.76*(X11; ?; SunOS*)*]
Parent=Netscape 4.7
MinorVer=76
Platform=SunOS

[Mozilla/4.77*(Macintosh; ?; PPC)*]
Parent=Netscape 4.7
MinorVer=77
Platform=MacPPC

[Mozilla/4.77*(Win95; ?)*]
Parent=Netscape 4.7
MinorVer=77
Platform=Win95

[Mozilla/4.77*(Win98; ?)*]
Parent=Netscape 4.7
MinorVer=77
Platform=Win98

[Mozilla/4.77*(Windows NT 4.0; ?)*]
Parent=Netscape 4.7
MinorVer=77
Platform=WinNT
Win32=true

[Mozilla/4.77*(Windows NT 5.0; ?)*]
Parent=Netscape 4.7
MinorVer=77
Platform=Win2000
Win32=true

[Mozilla/4.77*(Windows NT 5.1; ?)*]
Parent=Netscape 4.7
MinorVer=77
Platform=WinXP
Win32=true

[Mozilla/4.77*(WinNT; ?)*]
Parent=Netscape 4.7
MinorVer=77
Platform=WinNT

[Mozilla/4.77*(X11*)*]
Parent=Netscape 4.7
MinorVer=77
Platform=Linux

[Mozilla/4.77*(X11; ?; SunOS*)*]
Parent=Netscape 4.7
MinorVer=77
Platform=SunOS

[Mozilla/4.78*(Macintosh; ?; PPC)*]
Parent=Netscape 4.7
MinorVer=78
Platform=MacPPC

[Mozilla/4.78*(Win95; ?)*]
Parent=Netscape 4.7
MinorVer=78
Platform=Win95

[Mozilla/4.78*(Win98; ?)*]
Parent=Netscape 4.7
MinorVer=78
Platform=Win98

[Mozilla/4.78*(Windows NT 4.0; ?)*]
Parent=Netscape 4.7
MinorVer=78
Platform=WinNT
Win32=true

[Mozilla/4.78*(Windows NT 5.0; ?)*]
Parent=Netscape 4.7
MinorVer=78
Platform=Win2000
Win32=true

[Mozilla/4.78*(Windows NT 5.1; ?)*]
Parent=Netscape 4.7
MinorVer=78
Platform=WinXP
Win32=true

[Mozilla/4.78*(WinNT; ?)*]
Parent=Netscape 4.7
MinorVer=78
Platform=WinNT

[Mozilla/4.78*(X11*)*]
Parent=Netscape 4.7
MinorVer=78
Platform=Linux

[Mozilla/4.78*(X11; ?; SunOS*)*]
Parent=Netscape 4.7
MinorVer=78
Platform=SunOS

[Mozilla/4.79*(Macintosh; ?; PPC)*]
Parent=Netscape 4.7
Version=4.79
MinorVer=79
Platform=MacPPC

[Mozilla/4.79*(Win95; ?)*]
Parent=Netscape 4.7
Version=4.79
MinorVer=79
Platform=Win95

[Mozilla/4.79*(Win98; ?)*]
Parent=Netscape 4.7
Version=4.79
MinorVer=79
Platform=Win98

[Mozilla/4.79*(Windows NT 4.0; ?)*]
Parent=Netscape 4.7
Version=4.79
MinorVer=79
Platform=WinNT
Win32=true

[Mozilla/4.79*(Windows NT 5.0; ?)*]
Parent=Netscape 4.7
Version=4.79
MinorVer=79
Platform=Win2000
Win32=true

[Mozilla/4.79*(Windows NT 5.1; ?)*]
Parent=Netscape 4.7
Version=4.79
MinorVer=79
Platform=WinXP
Win32=true

[Mozilla/4.79*(WinNT; ?)*]
Parent=Netscape 4.7
Version=4.79
MinorVer=79
Platform=WinNT

[Mozilla/4.79*(X11*)*]
Parent=Netscape 4.7
Version=4.79
MinorVer=79
Platform=Linux

[Mozilla/4.79*(X11; ?; SunOS*)*]
Parent=Netscape 4.7
Version=4.79
MinorVer=79
Platform=SunOS

;;;;;;;;;;;;;;;;;;;;;;;;;;;;;;;;;;;;;;;; Netscape 4.8

[Netscape 4.8]
Parent=DefaultProperties
Browser=Netscape
Version=4.8
MajorVer=4
MinorVer=8
Frames=true
Tables=true
Cookies=true
JavaApplets=true
JavaScript=true
CssVersion=1
supportsCSS=true

[Mozilla/4.8*(Macintosh; ?; MacPPC)*]
Parent=Netscape 4.8
Platform=MacPPC

[Mozilla/4.8*(Macintosh; ?; PPC Mac OS X*]
Parent=Netscape 4.8
Platform=MacOSX

[Mozilla/4.8*(Macintosh; ?; PPC)*]
Parent=Netscape 4.8
Platform=MacPPC

[Mozilla/4.8*(Win95; *)*]
Parent=Netscape 4.8

[Mozilla/4.8*(Win98; *)*]
Parent=Netscape 4.8
Platform=Win98

[Mozilla/4.8*(Windows NT 4.0; *)*]
Parent=Netscape 4.8
Platform=WinNT
Win32=true

[Mozilla/4.8*(Windows NT 5.0; *)*]
Parent=Netscape 4.8
Platform=Win2000
Win32=true

[Mozilla/4.8*(Windows NT 5.1; *)*]
Parent=Netscape 4.8
Platform=WinXP
Win32=true

[Mozilla/4.8*(WinNT; *)*]
Parent=Netscape 4.8
Platform=WinNT

[Mozilla/4.8*(X11; *)*]
Parent=Netscape 4.8
Platform=Linux

[Mozilla/4.8*(X11; *SunOS*)*]
Parent=Netscape 4.8
Platform=SunOS

;;;;;;;;;;;;;;;;;;;;;;;;;;;;;;;;;;;;;;;; Netscape 6.0

[Netscape 6.0]
Parent=DefaultProperties
Browser=Netscape
Version=6.0
MajorVer=6
Frames=true
IFrames=true
Tables=true
Cookies=true
JavaApplets=true
JavaScript=true
CssVersion=2
supportsCSS=true

[Mozilla/5.0 (Macintosh; ?; PPC;*) Gecko/* Netscape6/6.0*]
Parent=Netscape 6.0
Platform=MacPPC

[Mozilla/5.0 (Windows; ?; Win95;*) Gecko/* Netscape6/6.0*]
Parent=Netscape 6.0
Platform=Win95
Win32=true

[Mozilla/5.0 (Windows; ?; Win98; *) Gecko/* Netscape6/6.0*]
Parent=Netscape 6.0
Platform=Win98
Win32=true

[Mozilla/5.0 (Windows; ?; Win9x 4.90; *) Gecko/* Netscape6/6.0*]
Parent=Netscape 6.0
Platform=WinME
Win32=true

[Mozilla/5.0 (Windows; ?; Windows NT 4.0; *) Gecko/* Netscape6/6.0*]
Parent=Netscape 6.0
Platform=WinNT
Win32=true

[Mozilla/5.0 (Windows; ?; Windows NT 5.0; *) Gecko/* Netscape6/6.0*]
Parent=Netscape 6.0
Platform=Win2000
Win32=true

[Mozilla/5.0 (Windows; ?; Windows NT 5.1; *) Gecko/* Netscape6/6.0*]
Parent=Netscape 6.0
Platform=WinXP
Win32=true

[Mozilla/5.0 (Windows; ?; Windows NT 5.2; *) Gecko/* Netscape6/6.0*]
Parent=Netscape 6.0
Platform=WinXP

[Mozilla/5.0 (Windows; ?; Windows NT 6.0; *) Gecko/* Netscape6/6.0*]
Parent=Netscape 6.0
Platform=WinVista

[Mozilla/5.0 (Windows; ?; Windows NT 6.1; *) Gecko/* Netscape6/6.0*]
Parent=Netscape 6.0
Platform=Win7

[Mozilla/5.0 (Windows; ?; WinNT4.0; *) Gecko/* Netscape6/6.0*]
Parent=Netscape 6.0
Platform=WinNT
Win32=true

[Mozilla/5.0 (Windows; ?; WinNT5.0; *) Gecko/* Netscape6/6.0*]
Parent=Netscape 6.0
Platform=Win2000
Win32=true

[Mozilla/5.0 (Windows; ?; WinNT5.1; *) Gecko/* Netscape6/6.0*]
Parent=Netscape 6.0
Platform=WinXP
Win32=true

[Mozilla/5.0 (Windows; ?; WinNT5.2; *) Gecko/* Netscape6/6.0*]
Parent=Netscape 6.0
Platform=WinXP

[Mozilla/5.0 (Windows; ?; WinNT6.0; *) Gecko/* Netscape6/6.0*]
Parent=Netscape 6.0
Platform=WinVista

[Mozilla/5.0 (Windows; ?; WinNT6.1; *) Gecko/* Netscape6/6.0*]
Parent=Netscape 6.0
Platform=Win7

[Mozilla/5.0 (X11; ?; *) Gecko/* Netscape6/6.0*]
Parent=Netscape 6.0
Platform=Linux

;;;;;;;;;;;;;;;;;;;;;;;;;;;;;;;;;;;;;;;; Netscape 6.1

[Netscape 6.1]
Parent=DefaultProperties
Browser=Netscape
Version=6.1
MajorVer=6
MinorVer=1
Frames=true
IFrames=true
Tables=true
Cookies=true
JavaApplets=true
JavaScript=true
CssVersion=2
supportsCSS=true

[Mozilla/5.0 (Macintosh; ?; PPC;*) Gecko/* Netscape6/6.1*]
Parent=Netscape 6.1
Platform=MacPPC

[Mozilla/5.0 (Windows; ?; Win95;*) Gecko/* Netscape6/6.1*]
Parent=Netscape 6.1
Platform=Win95
Win32=true

[Mozilla/5.0 (Windows; ?; Win98; *) Gecko/* Netscape6/6.1*]
Parent=Netscape 6.1
Platform=Win98
Win32=true

[Mozilla/5.0 (Windows; ?; Win9x 4.90; *) Gecko/* Netscape6/6.1*]
Parent=Netscape 6.1
Platform=WinME
Win32=true

[Mozilla/5.0 (Windows; ?; Windows NT 4.0; *) Gecko/* Netscape6/6.1*]
Parent=Netscape 6.1
Platform=WinNT
Win32=true

[Mozilla/5.0 (Windows; ?; Windows NT 5.0; *) Gecko/* Netscape6/6.1*]
Parent=Netscape 6.1
Platform=Win2000
Win32=true

[Mozilla/5.0 (Windows; ?; Windows NT 5.1; *) Gecko/* Netscape6/6.1*]
Parent=Netscape 6.1
Platform=WinXP
Win32=true

[Mozilla/5.0 (Windows; ?; Windows NT 5.2; *) Gecko/* Netscape6/6.1*]
Parent=Netscape 6.1
Platform=WinXP

[Mozilla/5.0 (Windows; ?; Windows NT 6.0; *) Gecko/* Netscape6/6.1*]
Parent=Netscape 6.1
Platform=WinVista

[Mozilla/5.0 (Windows; ?; Windows NT 6.1; *) Gecko/* Netscape6/6.1*]
Parent=Netscape 6.1
Platform=Win7

[Mozilla/5.0 (Windows; ?; WinNT4.0; *) Gecko/* Netscape6/6.1*]
Parent=Netscape 6.1
Platform=WinNT
Win32=true

[Mozilla/5.0 (Windows; ?; WinNT5.0; *) Gecko/* Netscape6/6.1*]
Parent=Netscape 6.1
Platform=Win2000
Win32=true

[Mozilla/5.0 (Windows; ?; WinNT5.1; *) Gecko/* Netscape6/6.1*]
Parent=Netscape 6.1
Platform=WinXP
Win32=true

[Mozilla/5.0 (Windows; ?; WinNT5.2; *) Gecko/* Netscape6/6.1*]
Parent=Netscape 6.1
Platform=WinXP

[Mozilla/5.0 (Windows; ?; WinNT6.0; *) Gecko/* Netscape6/6.1*]
Parent=Netscape 6.1
Platform=WinVista

[Mozilla/5.0 (Windows; ?; WinNT6.1; *) Gecko/* Netscape6/6.1*]
Parent=Netscape 6.1
Platform=Win7

[Mozilla/5.0 (X11; ?; *) Gecko/* Netscape6/6.1*]
Parent=Netscape 6.1
Platform=Linux

;;;;;;;;;;;;;;;;;;;;;;;;;;;;;;;;;;;;;;;; Netscape 6.2

[Netscape 6.2]
Parent=DefaultProperties
Browser=Netscape
Version=6.2
MajorVer=6
MinorVer=2
Frames=true
IFrames=true
Tables=true
Cookies=true
JavaApplets=true
JavaScript=true
CssVersion=2
supportsCSS=true

[Mozilla/5.0 (Macintosh; ?; PPC Mac OS X*) Gecko/* Netscape6/6.2*]
Parent=Netscape 6.2
Platform=MacOSX

[Mozilla/5.0 (Macintosh; ?; PPC;*) Gecko/* Netscape6/6.2*]
Parent=Netscape 6.2
Platform=MacPPC

[Mozilla/5.0 (Windows; ?; Win 9x 4.90; *) Gecko/* Netscape6/6.2*]
Parent=Netscape 6.2
Win32=true

[Mozilla/5.0 (Windows; ?; Win95;*) Gecko/* Netscape6/6.2*]
Parent=Netscape 6.2
Platform=Win95
Win32=true

[Mozilla/5.0 (Windows; ?; Win98; *) Gecko/* Netscape6/6.2*]
Parent=Netscape 6.2
Platform=Win98
Win32=true

[Mozilla/5.0 (Windows; ?; Win9x 4.90; *) Gecko/* Netscape6/6.2*]
Parent=Netscape 6.2
Platform=WinME
Win32=true

[Mozilla/5.0 (Windows; ?; Windows NT 4.0; *) Gecko/* Netscape6/6.2*]
Parent=Netscape 6.2
Platform=WinNT
Win32=true

[Mozilla/5.0 (Windows; ?; Windows NT 5.0; *) Gecko/* Netscape6/6.2*]
Parent=Netscape 6.2
Platform=Win2000
Win32=true

[Mozilla/5.0 (Windows; ?; Windows NT 5.1; *) Gecko/* Netscape6/6.2*]
Parent=Netscape 6.2
Platform=WinXP
Win32=true

[Mozilla/5.0 (Windows; ?; Windows NT 5.2; *) Gecko/* Netscape6/6.2*]
Parent=Netscape 6.2
Platform=Win2003
Win32=true

[Mozilla/5.0 (Windows; ?; Windows NT 6.0; *) Gecko/* Netscape6/6.2*]
Parent=Netscape 6.2
Platform=WinVista

[Mozilla/5.0 (Windows; ?; Windows NT 6.1; *) Gecko/* Netscape6/6.2*]
Parent=Netscape 6.2
Platform=Win7

[Mozilla/5.0 (Windows; ?; WinNT4.0; *) Gecko/* Netscape6/6.2*]
Parent=Netscape 6.2
Platform=WinNT
Win32=true

[Mozilla/5.0 (Windows; ?; WinNT5.0; *) Gecko/* Netscape6/6.2*]
Parent=Netscape 6.2
Platform=Win2000
Win32=true

[Mozilla/5.0 (Windows; ?; WinNT5.1; *) Gecko/* Netscape6/6.2*]
Parent=Netscape 6.2
Platform=WinXP
Win32=true

[Mozilla/5.0 (Windows; ?; WinNT5.2; *) Gecko/* Netscape6/6.2*]
Parent=Netscape 6.2
Platform=Win2003
Win32=true

[Mozilla/5.0 (Windows; ?; WinNT6.0; *) Gecko/* Netscape6/6.2*]
Parent=Netscape 6.2
Platform=WinVista

[Mozilla/5.0 (Windows; ?; WinNT6.1; *) Gecko/* Netscape6/6.2*]
Parent=Netscape 6.2
Platform=Win7

[Mozilla/5.0 (X11; ?; *) Gecko/* Netscape6/6.2*]
Parent=Netscape 6.2
Platform=Linux

;;;;;;;;;;;;;;;;;;;;;;;;;;;;;;;;;;;;;;;; Netscape 7.0

[Netscape 7.0]
Parent=DefaultProperties
Browser=Netscape
Version=7.0
MajorVer=7
Frames=true
IFrames=true
Tables=true
Cookies=true
JavaApplets=true
JavaScript=true
CssVersion=2
supportsCSS=true

[Mozilla/5.0 (Macintosh; ?; PPC Mac OS X;*) Gecko/* Netscape*/7.0*]
Parent=Netscape 7.0
Platform=MacOSX

[Mozilla/5.0 (Macintosh; ?; PPC;*) Gecko/* Netscape*/7.0*]
Parent=Netscape 7.0
Platform=MacPPC

[Mozilla/5.0 (Windows; ?; Win*9x 4.90; *) Gecko/* Netscape*/7.0*]
Parent=Netscape 7.0
Platform=WinME
Win32=true

[Mozilla/5.0 (Windows; ?; Win95;*) Gecko/* Netscape*/7.0*]
Parent=Netscape 7.0
Platform=Win95
Win32=true

[Mozilla/5.0 (Windows; ?; Win98; *) Gecko/* Netscape*/7.0*]
Parent=Netscape 7.0
Platform=Win98
Win32=true

[Mozilla/5.0 (Windows; ?; Windows NT 4.0; *) Gecko/* Netscape*/7.0*]
Parent=Netscape 7.0
Platform=WinNT
Win32=true

[Mozilla/5.0 (Windows; ?; Windows NT 5.0; *) Gecko/* Netscape*/7.0*]
Parent=Netscape 7.0
Platform=Win2000
Win32=true

[Mozilla/5.0 (Windows; ?; Windows NT 5.1; *) Gecko/* Netscape*/7.0*]
Parent=Netscape 7.0
Platform=WinXP
Win32=true

[Mozilla/5.0 (Windows; ?; Windows NT 5.2; *) Gecko/* Netscape*/7.0*]
Parent=Netscape 7.0
Platform=Win2003
Win32=true

[Mozilla/5.0 (Windows; ?; Windows NT 6.0; *) Gecko/* Netscape*/7.0*]
Parent=Netscape 7.0
Platform=WinVista

[Mozilla/5.0 (Windows; ?; Windows NT 6.1; *) Gecko/* Netscape*/7.0*]
Parent=Netscape 7.0
Platform=Win7

[Mozilla/5.0 (Windows; ?; WinNT4.0; *) Gecko/* Netscape*/7.0*]
Parent=Netscape 7.0
Platform=WinNT
Win32=true

[Mozilla/5.0 (Windows; ?; WinNT5.0; *) Gecko/* Netscape*/7.0*]
Parent=Netscape 7.0
Platform=Win2000
Win32=true

[Mozilla/5.0 (Windows; ?; WinNT5.1; *) Gecko/* Netscape*/7.0*]
Parent=Netscape 7.0
Platform=WinXP
Win32=true

[Mozilla/5.0 (Windows; ?; WinNT5.2; *) Gecko/* Netscape*/7.0*]
Parent=Netscape 7.0
Platform=Win2003
Win32=true

[Mozilla/5.0 (Windows; ?; WinNT6.0; *) Gecko/* Netscape*/7.0*]
Parent=Netscape 7.0
Platform=WinVista

[Mozilla/5.0 (Windows; ?; WinNT6.1; *) Gecko/* Netscape*/7.0*]
Parent=Netscape 7.0
Platform=Win7

[Mozilla/5.0 (X11; ?; *) Gecko/* Netscape*/7.0*]
Parent=Netscape 7.0
Platform=Linux

[Mozilla/5.0 (X11; ?; SunOS*) Gecko/* Netscape*/7.0*]
Parent=Netscape 7.0
Platform=SunOS

;;;;;;;;;;;;;;;;;;;;;;;;;;;;;;;;;;;;;;;; Netscape 7.1

[Netscape 7.1]
Parent=DefaultProperties
Browser=Netscape
Version=7.1
MajorVer=7
MinorVer=1
Frames=true
IFrames=true
Tables=true
Cookies=true
JavaApplets=true
JavaScript=true
CssVersion=2
supportsCSS=true

[Mozilla/5.0 (Macintosh; ?; PPC Mac OS X Mach-O; *; rv:*) Gecko/* Netscape*/7.1]
Parent=Netscape 7.1
Platform=MacOSX

[Mozilla/5.0 (Macintosh; ?; PPC Mac OS X;*) Gecko/* Netscape*/7.1*]
Parent=Netscape 7.1
Platform=MacOSX

[Mozilla/5.0 (Macintosh; ?; PPC;*) Gecko/* Netscape*/7.1*]
Parent=Netscape 7.1
Platform=MacPPC

[Mozilla/5.0 (Windows; ?; Win 9x 4.90; *) Gecko/* Netscape*/7.1*]
Parent=Netscape 7.1
Platform=WinME
Win32=true

[Mozilla/5.0 (Windows; ?; Win95;*) Gecko/* Netscape*/7.1*]
Parent=Netscape 7.1
Platform=Win95
Win32=true

[Mozilla/5.0 (Windows; ?; Win98; *) Gecko/* Netscape*/7.1*]
Parent=Netscape 7.1
Platform=Win98
Win32=true

[Mozilla/5.0 (Windows; ?; Win9x 4.90; *) Gecko/* Netscape*/7.1*]
Parent=Netscape 7.1
Platform=WinME
Win32=true

[Mozilla/5.0 (Windows; ?; Windows NT 4.0; *) Gecko/* Netscape*/7.1*]
Parent=Netscape 7.1
Platform=WinNT
Win32=true

[Mozilla/5.0 (Windows; ?; Windows NT 5.0; *) Gecko/* Netscape*/7.1*]
Parent=Netscape 7.1
Platform=Win2000
Win32=true

[Mozilla/5.0 (Windows; ?; Windows NT 5.1; *) Gecko/* Netscape*/7.1*]
Parent=Netscape 7.1
Platform=WinXP
Win32=true

[Mozilla/5.0 (Windows; ?; Windows NT 5.2; *) Gecko/* Netscape*/7.1*]
Parent=Netscape 7.1
Platform=Win2003
Win32=true

[Mozilla/5.0 (Windows; ?; Windows NT 6.0; *) Gecko/* Netscape*/7.1*]
Parent=Netscape 7.1
Platform=WinVista

[Mozilla/5.0 (Windows; ?; Windows NT 6.1; *) Gecko/* Netscape*/7.1*]
Parent=Netscape 7.1
Platform=Win7

[Mozilla/5.0 (Windows; ?; WinNT4.0; *) Gecko/* Netscape*/7.1*]
Parent=Netscape 7.1
Platform=WinNT
Win32=true

[Mozilla/5.0 (Windows; ?; WinNT5.0; *) Gecko/* Netscape*/7.1*]
Parent=Netscape 7.1
Platform=Win2000
Win32=true

[Mozilla/5.0 (Windows; ?; WinNT5.1; *) Gecko/* Netscape*/7.1*]
Parent=Netscape 7.1
Platform=WinXP
Win32=true

[Mozilla/5.0 (Windows; ?; WinNT5.2; *) Gecko/* Netscape*/7.1*]
Parent=Netscape 7.1
Platform=Win2003
Win32=true

[Mozilla/5.0 (Windows; ?; WinNT6.0; *) Gecko/* Netscape*/7.1*]
Parent=Netscape 7.1
Platform=WinVista

[Mozilla/5.0 (Windows; ?; WinNT6.1; *) Gecko/* Netscape*/7.1*]
Parent=Netscape 7.1
Platform=Win7

[Mozilla/5.0 (X11; ?; *) Gecko/* Netscape*/7.1*]
Parent=Netscape 7.1
Platform=Linux

[Mozilla/5.0 (X11; ?; SunOS*) Gecko/* Netscape*/7.1*]
Parent=Netscape 7.1
Platform=SunOS

;;;;;;;;;;;;;;;;;;;;;;;;;;;;;;;;;;;;;;;; Netscape 7.2

[Netscape 7.2]
Parent=DefaultProperties
Browser=Netscape
Version=7.2
MajorVer=7
MinorVer=2
Frames=true
IFrames=true
Tables=true
Cookies=true
JavaApplets=true
JavaScript=true
CssVersion=2
supportsCSS=true

[Mozilla/5.0 (Macintosh; ?; PPC Mac OS X Mach-O; *; rv:*) Gecko/* Netscape*/7.2*]
Parent=Netscape 7.2
Platform=MacOSX

[Mozilla/5.0 (Macintosh; ?; PPC Mac OS X;*) Gecko/* Netscape*/7.2*]
Parent=Netscape 7.2
Platform=MacOSX

[Mozilla/5.0 (Macintosh; ?; PPC;*) Gecko/* Netscape*/7.2*]
Parent=Netscape 7.2
Platform=MacPPC

[Mozilla/5.0 (Windows; ?; Win 9x 4.90; *) Gecko/* Netscape*/7.2*]
Parent=Netscape 7.2
Platform=WinME
Win32=true

[Mozilla/5.0 (Windows; ?; Win95;*) Gecko/* Netscape*/7.2*]
Parent=Netscape 7.2
Platform=Win95
Win32=true

[Mozilla/5.0 (Windows; ?; Win98; *) Gecko/* Netscape*/7.2*]
Parent=Netscape 7.2
Platform=Win98
Win32=true

[Mozilla/5.0 (Windows; ?; Win9x 4.90; *) Gecko/* Netscape*/7.2*]
Parent=Netscape 7.2
Platform=WinME
Win32=true

[Mozilla/5.0 (Windows; ?; Windows NT 4.0; *) Gecko/* Netscape*/7.2*]
Parent=Netscape 7.2
Platform=WinNT
Win32=true

[Mozilla/5.0 (Windows; ?; Windows NT 5.0; *) Gecko/* Netscape*/7.2*]
Parent=Netscape 7.2
Platform=Win2000
Win32=true

[Mozilla/5.0 (Windows; ?; Windows NT 5.1; *) Gecko/* Netscape*/7.2*]
Parent=Netscape 7.2
Platform=WinXP
Win32=true

[Mozilla/5.0 (Windows; ?; Windows NT 5.2; *) Gecko/* Netscape*/7.2*]
Parent=Netscape 7.2
Platform=Win2003
Win32=true

[Mozilla/5.0 (Windows; ?; Windows NT 6.0; *) Gecko/* Netscape*/7.2*]
Parent=Netscape 7.2
Platform=WinVista

[Mozilla/5.0 (Windows; ?; Windows NT 6.1; *) Gecko/* Netscape*/7.2*]
Parent=Netscape 7.2
Platform=Win7

[Mozilla/5.0 (Windows; ?; WinNT4.0; *) Gecko/* Netscape*/7.2*]
Parent=Netscape 7.2
Platform=WinNT
Win32=true

[Mozilla/5.0 (Windows; ?; WinNT5.0; *) Gecko/* Netscape*/7.2*]
Parent=Netscape 7.2
Platform=Win2000
Win32=true

[Mozilla/5.0 (Windows; ?; WinNT5.1; *) Gecko/* Netscape*/7.2*]
Parent=Netscape 7.2
Platform=WinXP
Win32=true

[Mozilla/5.0 (Windows; ?; WinNT5.2; *) Gecko/* Netscape*/7.2*]
Parent=Netscape 7.2
Platform=Win2003
Win32=true

[Mozilla/5.0 (Windows; ?; WinNT6.0; *) Gecko/* Netscape*/7.2*]
Parent=Netscape 7.2
Platform=WinVista

[Mozilla/5.0 (Windows; ?; WinNT6.1; *) Gecko/* Netscape*/7.2*]
Parent=Netscape 7.2
Platform=Win7

[Mozilla/5.0 (X11; ?; *) Gecko/* Netscape*/7.2*]
Parent=Netscape 7.2
Platform=Linux

[Mozilla/5.0 (X11; ?; SunOS*) Gecko/* Netscape*/7.2*]
Parent=Netscape 7.2
Platform=SunOS

;;;;;;;;;;;;;;;;;;;;;;;;;;;;;;;;;;;;;;;; Netscape 8.0

[Netscape 8.0]
Parent=DefaultProperties
Browser=Netscape
Version=8.0
MajorVer=8
Frames=true
IFrames=true
Tables=true
Cookies=true
JavaApplets=true
JavaScript=true
CssVersion=2
supportsCSS=true

[Mozilla/5.0 (Macintosh; ?; PPC Mac OS X Mach-O; *; rv:*) Gecko/* Netscape*/8.0*]
Parent=Netscape 8.0
Platform=MacOSX

[Mozilla/5.0 (Macintosh; ?; PPC Mac OS X;*) Gecko/* Netscape*/8.0*]
Parent=Netscape 8.0
Platform=MacOSX

[Mozilla/5.0 (Macintosh; ?; PPC;*) Gecko/* Netscape*/8.0*]
Parent=Netscape 8.0
Platform=MacPPC

[Mozilla/5.0 (Windows; ?; Win 9x 4.90; *) Gecko/* Netscape*/8.0*]
Parent=Netscape 8.0
Platform=WinME
Win32=true

[Mozilla/5.0 (Windows; ?; Win95;*) Gecko/* Netscape*/8.0*]
Parent=Netscape 8.0
Platform=Win95
Win32=true

[Mozilla/5.0 (Windows; ?; Win98; *) Gecko/* Netscape*/8.0*]
Parent=Netscape 8.0
Platform=Win98
Win32=true

[Mozilla/5.0 (Windows; ?; Win9x 4.90; *) Gecko/* Netscape*/8.0*]
Parent=Netscape 8.0
Platform=WinME
Win32=true

[Mozilla/5.0 (Windows; ?; Windows NT 4.0; *) Gecko/* Netscape*/8.0*]
Parent=Netscape 8.0
Platform=WinNT
Win32=true

[Mozilla/5.0 (Windows; ?; Windows NT 5.0; *) Gecko/* Netscape*/8.0*]
Parent=Netscape 8.0
Platform=Win2000
Win32=true

[Mozilla/5.0 (Windows; ?; Windows NT 5.1; *) Gecko/* Netscape*/8.0*]
Parent=Netscape 8.0
Platform=WinXP
Win32=true

[Mozilla/5.0 (Windows; ?; Windows NT 5.2; *) Gecko/* Netscape*/8.0*]
Parent=Netscape 8.0
Platform=Win2003
Win32=true

[Mozilla/5.0 (Windows; ?; Windows NT 6.0; *) Gecko/* Netscape*/8.0*]
Parent=Netscape 8.0
Platform=WinVista

[Mozilla/5.0 (Windows; ?; Windows NT 6.1; *) Gecko/* Netscape*/8.0*]
Parent=Netscape 8.0
Platform=Win7

[Mozilla/5.0 (Windows; ?; WinNT4.0; *) Gecko/* Netscape*/8.0*]
Parent=Netscape 8.0
Platform=WinNT
Win32=true

[Mozilla/5.0 (Windows; ?; WinNT5.0; *) Gecko/* Netscape*/8.0*]
Parent=Netscape 8.0
Platform=Win2000
Win32=true

[Mozilla/5.0 (Windows; ?; WinNT5.1; *) Gecko/* Netscape*/8.0*]
Parent=Netscape 8.0
Platform=WinXP
Win32=true

[Mozilla/5.0 (Windows; ?; WinNT5.2; *) Gecko/* Netscape*/8.0*]
Parent=Netscape 8.0
Platform=Win2003
Win32=true

[Mozilla/5.0 (Windows; ?; WinNT6.0; *) Gecko/* Netscape*/8.0*]
Parent=Netscape 8.0
Platform=WinVista

[Mozilla/5.0 (Windows; ?; WinNT6.1; *) Gecko/* Netscape*/8.0*]
Parent=Netscape 8.0
Platform=Win7

[Mozilla/5.0 (X11; ?; *) Gecko/* Netscape*/8.0*]
Parent=Netscape 8.0
Platform=Linux

[Mozilla/5.0 (X11; ?; SunOS*) Gecko/* Netscape*/8.0*]
Parent=Netscape 8.0
Platform=SunOS

;;;;;;;;;;;;;;;;;;;;;;;;;;;;;;;;;;;;;;;; Netscape 8.1

[Netscape 8.1]
Parent=DefaultProperties
Browser=Netscape
Version=8.1
MajorVer=8
MinorVer=1
Frames=true
IFrames=true
Tables=true
Cookies=true
JavaApplets=true
JavaScript=true
CssVersion=2
supportsCSS=true

[Mozilla/5.0 (Macintosh; ?; *Mac OS X*) Gecko/* Netscape*/8.1*]
Parent=Netscape 8.1
Platform=MacOSX

[Mozilla/5.0 (Macintosh; ?; PPC;*) Gecko/* Netscape*/8.1*]
Parent=Netscape 8.1
Platform=MacPPC

[Mozilla/5.0 (Windows; ?; Win 9x 4.90; *) Gecko/* Netscape*/8.1*]
Parent=Netscape 8.1
Platform=WinME
Win32=true

[Mozilla/5.0 (Windows; ?; Win95;*) Gecko/* Netscape*/8.1*]
Parent=Netscape 8.1
Platform=Win95
Win32=true

[Mozilla/5.0 (Windows; ?; Win98; *) Gecko/* Netscape*/8.1*]
Parent=Netscape 8.1
Platform=Win98
Win32=true

[Mozilla/5.0 (Windows; ?; Win9x 4.90; *) Gecko/* Netscape*/8.1*]
Parent=Netscape 8.1
Platform=WinME
Win32=true

[Mozilla/5.0 (Windows; ?; Windows NT 4.0; *) Gecko/* Netscape*/8.1*]
Parent=Netscape 8.1
Platform=WinNT
Win32=true

[Mozilla/5.0 (Windows; ?; Windows NT 5.0; *) Gecko/* Netscape*/8.1*]
Parent=Netscape 8.1
Platform=Win2000
Win32=true

[Mozilla/5.0 (Windows; ?; Windows NT 5.1; *) Gecko/* Netscape*/8.1*]
Parent=Netscape 8.1
Platform=WinXP
Win32=true

[Mozilla/5.0 (Windows; ?; Windows NT 5.2; *) Gecko/* Netscape*/8.1*]
Parent=Netscape 8.1
Platform=Win2003
Win32=true

[Mozilla/5.0 (Windows; ?; Windows NT 6.0; *) Gecko/* Netscape*/8.1*]
Parent=Netscape 8.1
Platform=WinVista
Win32=true

[Mozilla/5.0 (Windows; ?; Windows NT 6.1; *) Gecko/* Netscape*/8.1*]
Parent=Netscape 8.1
Platform=Win7

[Mozilla/5.0 (Windows; ?; WinNT4.0; *) Gecko/* Netscape*/8.1*]
Parent=Netscape 8.1
Platform=WinNT
Win32=true

[Mozilla/5.0 (Windows; ?; WinNT5.0; *) Gecko/* Netscape*/8.1*]
Parent=Netscape 8.1
Platform=Win2000
Win32=true

[Mozilla/5.0 (Windows; ?; WinNT5.1; *) Gecko/* Netscape*/8.1*]
Parent=Netscape 8.1
Platform=WinXP
Win32=true

[Mozilla/5.0 (Windows; ?; WinNT5.2; *) Gecko/* Netscape*/8.1*]
Parent=Netscape 8.1
Platform=Win2003
Win32=true

[Mozilla/5.0 (Windows; ?; WinNT6.0; *) Gecko/* Netscape*/8.1*]
Parent=Netscape 8.1
Platform=WinVista
Win32=true

[Mozilla/5.0 (Windows; ?; WinNT6.1; *) Gecko/* Netscape*/8.1*]
Parent=Netscape 8.1
Platform=Win7

[Mozilla/5.0 (X11; ?; *) Gecko/* Netscape*/8.1*]
Parent=Netscape 8.1
Platform=Linux

[Mozilla/5.0 (X11; ?; SunOS*) Gecko/* Netscape*/8.1*]
Parent=Netscape 8.1
Platform=SunOS

;;;;;;;;;;;;;;;;;;;;;;;;;;;;;;;;;;;;;;;; SeaMonkey 1.0

[SeaMonkey 1.0]
Parent=DefaultProperties
Browser=SeaMonkey
Version=1.0
MajorVer=1
Frames=true
IFrames=true
Tables=true
Cookies=true
BackgroundSounds=true
JavaApplets=true
JavaScript=true
CssVersion=2
supportsCSS=true

[Mozilla/5.0 (Macintosh; ?; *Mac OS X*; *; rv:1.8*) Gecko/* SeaMonkey/1.0*]
Parent=SeaMonkey 1.0
Platform=MacOSX

[Mozilla/5.0 (Windows; ?; Win 9x 4.90; *; rv:1.8*) Gecko/* SeaMonkey/1.0*]
Parent=SeaMonkey 1.0
Platform=WinME

[Mozilla/5.0 (Windows; ?; Win98; *; rv:1.8*) Gecko/* SeaMonkey/1.0*]
Parent=SeaMonkey 1.0
Platform=Win98

[Mozilla/5.0 (Windows; ?; Windows NT 5.0; *; rv:1.8*) Gecko/* SeaMonkey/1.0*]
Parent=SeaMonkey 1.0
Platform=Win2000

[Mozilla/5.0 (Windows; ?; Windows NT 5.1; *; rv:1.8*) Gecko/* SeaMonkey/1.0*]
Parent=SeaMonkey 1.0
Platform=WinXP

[Mozilla/5.0 (Windows; ?; Windows NT 5.2; *; rv:1.8*) Gecko/* SeaMonkey/1.0*]
Parent=SeaMonkey 1.0
Platform=Win2003

[Mozilla/5.0 (Windows; ?; Windows NT 6.0; *; rv:1.8*) Gecko/* SeaMonkey/1.0*]
Parent=SeaMonkey 1.0
Platform=WinVista

[Mozilla/5.0 (Windows; ?; Windows NT 6.1; *; rv:1.8*) Gecko/* SeaMonkey/1.0*]
Parent=SeaMonkey 1.0
Platform=Win7

[Mozilla/5.0 (X11; ?; FreeBSD*; *; rv:1.8*) Gecko/* SeaMonkey/1.0*]
Parent=SeaMonkey 1.0
Platform=FreeBSD

[Mozilla/5.0 (X11; ?; Linux*; *; rv:1.8*) Gecko/20060221 SeaMonkey/1.0*]
Parent=SeaMonkey 1.0
Platform=Linux

[Mozilla/5.0 (X11; ?; SunOS*; *; rv:1.8*) Gecko/* SeaMonkey/1.0*]
Parent=SeaMonkey 1.0
Platform=SunOS

;;;;;;;;;;;;;;;;;;;;;;;;;;;;;;;;;;;;;;;; SeaMonkey 1.1

[SeaMonkey 1.1]
Parent=DefaultProperties
Browser=SeaMonkey
Version=1.1
MajorVer=1
MinorVer=1
Frames=true
IFrames=true
Tables=true
Cookies=true
BackgroundSounds=true
JavaApplets=true
JavaScript=true
CssVersion=2
supportsCSS=true

[Mozilla/5.0 (Macintosh; ?; *Mac OS X*; *; rv:1.8*) Gecko/* SeaMonkey/1.1*]
Parent=SeaMonkey 1.1
Platform=MacOSX

[Mozilla/5.0 (Windows; ?; Win 9x 4.90; *; rv:1.8*) Gecko/* SeaMonkey/1.1*]
Parent=SeaMonkey 1.1
Platform=WinME

[Mozilla/5.0 (Windows; ?; Win98; *; rv:1.8*) Gecko/* SeaMonkey/1.1*]
Parent=SeaMonkey 1.1
Platform=Win98

[Mozilla/5.0 (Windows; ?; Windows NT 5.0; *; rv:1.8*) Gecko/* SeaMonkey/1.1*]
Parent=SeaMonkey 1.1
Platform=Win2000

[Mozilla/5.0 (Windows; ?; Windows NT 5.1; *; rv:1.8*) Gecko/* SeaMonkey/1.1*]
Parent=SeaMonkey 1.1
Platform=WinXP

[Mozilla/5.0 (Windows; ?; Windows NT 5.2; *; rv:1.8*) Gecko/* SeaMonkey/1.1*]
Parent=SeaMonkey 1.1
Platform=Win2003

[Mozilla/5.0 (Windows; ?; Windows NT 6.0; *; rv:1.8*) Gecko/* SeaMonkey/1.1*]
Parent=SeaMonkey 1.1
Platform=WinVista

[Mozilla/5.0 (Windows; ?; Windows NT 6.1; *; rv:1.8*) Gecko/* SeaMonkey/1.1*]
Parent=SeaMonkey 1.1
Platform=Win7

[Mozilla/5.0 (X11; ?; FreeBSD*; *; rv:1.8*) Gecko/* SeaMonkey/1.1*]
Parent=SeaMonkey 1.1
Platform=FreeBSD

[Mozilla/5.0 (X11; ?; Linux*; *; rv:1.8*) Gecko/20060221 SeaMonkey/1.1*]
Parent=SeaMonkey 1.1
Platform=Linux

[Mozilla/5.0 (X11; ?; SunOS*; *; rv:1.8*) Gecko/* SeaMonkey/1.1*]
Parent=SeaMonkey 1.1
Platform=SunOS

;;;;;;;;;;;;;;;;;;;;;;;;;;;;;;;;;;;;;;;; SeaMonkey 2.0

[SeaMonkey 2.0]
Parent=DefaultProperties
Browser=SeaMonkey
Version=2.0
MajorVer=2
Alpha=true
Frames=true
IFrames=true
Tables=true
Cookies=true
BackgroundSounds=true
JavaApplets=true
JavaScript=true
CssVersion=2
supportsCSS=true

[Mozilla/5.0 (Macintosh; ?; *Mac OS X*; *; rv:1.9*) Gecko/* SeaMonkey/2.0*]
Parent=SeaMonkey 2.0
Platform=MacOSX

[Mozilla/5.0 (Windows; ?; Win 9x 4.90; *; rv:1.9*) Gecko/* SeaMonkey/2.0*]
Parent=SeaMonkey 2.0
Platform=WinME

[Mozilla/5.0 (Windows; ?; Win98; *; rv:1.9*) Gecko/* SeaMonkey/2.0*]
Parent=SeaMonkey 2.0
Platform=Win98

[Mozilla/5.0 (Windows; ?; Windows NT 5.0; *; rv:1.9*) Gecko/* SeaMonkey/2.0*]
Parent=SeaMonkey 2.0
Platform=Win2000

[Mozilla/5.0 (Windows; ?; Windows NT 5.1; *; rv:1.9*) Gecko/* SeaMonkey/2.0*]
Parent=SeaMonkey 2.0
Platform=WinXP

[Mozilla/5.0 (Windows; ?; Windows NT 5.2; *; rv:1.9*) Gecko/* SeaMonkey/2.0*]
Parent=SeaMonkey 2.0
Platform=Win2003

[Mozilla/5.0 (Windows; ?; Windows NT 6.0; *; rv:1.9*) Gecko/* SeaMonkey/2.0*]
Parent=SeaMonkey 2.0
Platform=WinVista

[Mozilla/5.0 (Windows; ?; Windows NT 6.1; *; rv:1.9*) Gecko/* SeaMonkey/2.0*]
Parent=SeaMonkey 2.0
Platform=Win7

[Mozilla/5.0 (X11; ?; FreeBSD*; *; rv:1.9*) Gecko/* SeaMonkey/2.0*]
Parent=SeaMonkey 2.0
Platform=FreeBSD

[Mozilla/5.0 (X11; ?; Linux*; *; rv:1.9*) Gecko/20060221 SeaMonkey/2.0*]
Parent=SeaMonkey 2.0
Platform=Linux

[Mozilla/5.0 (X11; ?; SunOS*; *; rv:1.9*) Gecko/* SeaMonkey/2.0*]
Parent=SeaMonkey 2.0
Platform=SunOS

;;;;;;;;;;;;;;;;;;;;;;;;;;;;;;;;;;;;;;;; Flock 1.0

[Flock 1.0]
Parent=DefaultProperties
Browser=Flock
Version=1.0
MajorVer=1
Frames=true
IFrames=true
Tables=true
Cookies=true
JavaApplets=true
JavaScript=true
CssVersion=2
supportsCSS=true

[Mozilla/5.0 (Macintosh; U; *Mac OS X*; *; rv:1.*) Gecko/* Firefox/2.* Flock/1.*]
Parent=Flock 1.0
Platform=MacOSX

[Mozilla/5.0 (Windows; U; Win 9x 4.90; *; rv:1.*) Gecko/* Firefox/2.* Flock/1.*]
Parent=Flock 1.0
Platform=WinME

[Mozilla/5.0 (Windows; U; Windows NT 5.0*; *; rv:1.*) Gecko/* Firefox/2.* Flock/1.*]
Parent=Flock 1.0
Platform=Win2000

[Mozilla/5.0 (Windows; U; Windows NT 5.1*; *; rv:1.*) Gecko/* Firefox/2.* Flock/1.*]
Parent=Flock 1.0
Platform=WinXP

[Mozilla/5.0 (Windows; U; Windows NT 5.2*; *; rv:1.*) Gecko/* Firefox/2.* Flock/1.*]
Parent=Flock 1.0
Platform=Win2003

[Mozilla/5.0 (Windows; U; Windows NT 6.0*; *; rv:1.*) Gecko/* Firefox/2.* Flock/1.*]
Parent=Flock 1.0
Platform=WinVista

[Mozilla/5.0 (Windows; U; Windows NT 6.1*; *; rv:1.*) Gecko/* Firefox/2.* Flock/1.*]
Parent=Flock 1.0
Platform=Win7

;;;;;;;;;;;;;;;;;;;;;;;;;;;;;;;;;;;;;;;; Flock 2.0

[Flock 2.0]
Parent=DefaultProperties
Browser=Flock
Version=2.0
MajorVer=2
Frames=true
IFrames=true
Tables=true
Cookies=true
JavaApplets=true
JavaScript=true
CssVersion=2
supportsCSS=true

[Mozilla/5.0 (Macintosh; U; *Mac OS X*; *; rv:1.*) Gecko/* Firefox/3.* Flock/2.*]
Parent=Flock 2.0
Platform=MacOSX

[Mozilla/5.0 (Windows; U; Win 9x 4.90; *; rv:1.*) Gecko/* Firefox/3.* Flock/2.*]
Parent=Flock 2.0
Platform=WinME

[Mozilla/5.0 (Windows; U; Windows NT 5.0*; *; rv:1.*) Gecko/* Firefox/3.* Flock/2.*]
Parent=Flock 2.0
Platform=Win2000

[Mozilla/5.0 (Windows; U; Windows NT 5.1*; *; rv:1.*) Gecko/* Firefox/3.* Flock/2.*]
Parent=Flock 2.0
Platform=WinXP

[Mozilla/5.0 (Windows; U; Windows NT 5.2*; *; rv:1.*) Gecko/* Firefox/3.* Flock/2.*]
Parent=Flock 2.0
Platform=Win2003

[Mozilla/5.0 (Windows; U; Windows NT 6.0*; *; rv:1.*) Gecko/* Firefox/3.* Flock/2.*]
Parent=Flock 2.0
Platform=WinVista

[Mozilla/5.0 (Windows; U; Windows NT 6.1*; *; rv:1.*) Gecko/* Firefox/3.* Flock/2.*]
Parent=Flock 2.0
Platform=Win7

;;;;;;;;;;;;;;;;;;;;;;;;;;;;;;;;;;;;;;;; Sleipnir 2.0

[Sleipnir]
Parent=DefaultProperties
Browser=Sleipnir
Version=2.0
MajorVer=2
Frames=true
IFrames=true
Tables=true
Cookies=true
JavaApplets=true
JavaScript=true
CssVersion=2
supportsCSS=true

[Mozilla/4.0 (compatible; MSIE ?.0; Windows NT 5.0*) Sleipnir/2.*]
Parent=Sleipnir
Platform=Win2000

[Mozilla/4.0 (compatible; MSIE ?.0; Windows NT 5.1*) Sleipnir/2.*]
Parent=Sleipnir
Platform=WinXP

[Mozilla/4.0 (compatible; MSIE ?.0; Windows NT 5.2*) Sleipnir/2.*]
Parent=Sleipnir
Platform=Win2003

[Mozilla/4.0 (compatible; MSIE ?.0; Windows NT 6.0*) Sleipnir/2.*]
Parent=Sleipnir
Platform=WinVista

[Mozilla/4.0 (compatible; MSIE ?.0; Windows NT 6.1*) Sleipnir/2.*]
Parent=Sleipnir
Platform=Win7

[Sleipnir*]
Parent=Sleipnir

[Sleipnir/2.*]
Parent=Sleipnir

;;;;;;;;;;;;;;;;;;;;;;;;;;;;;;;;;;;;;;;; Fennec 1.0

[Fennec 1.0]
Parent=DefaultProperties
Browser=Firefox Mobile
Version=1.0
MajorVer=1
Alpha=true
Frames=true
IFrames=true
Tables=true
Cookies=true
JavaApplets=true
JavaScript=true
CssVersion=3
supportsCSS=true

[Mozilla/5.0 (Windows; U; Windows NT 5.1; *; rv:1.9*) Gecko/* Fennec/1.0*]
Parent=Fennec 1.0
Platform=WinXP

[Mozilla/5.0 (Windows; U; Windows NT 6.0; *; rv:1.9*) Gecko/* Fennec/1.0*]
Parent=Fennec 1.0
Platform=WinVista

[Mozilla/5.0 (Windows; U; Windows NT 6.1; *; rv:1.9*) Gecko/* Fennec/1.0*]
Parent=Fennec 1.0
Platform=Win7

;;;;;;;;;;;;;;;;;;;;;;;;;;;;;;;;;;;;;;;; Firebird

[Firebird]
Parent=DefaultProperties
Browser=Firebird
Frames=true
IFrames=true
Tables=true
Cookies=true
JavaApplets=true
JavaScript=true
CssVersion=2
supportsCSS=true

[Mozilla/5.0 (Linux; *; rv:1.*) Gecko/* Mozilla Firebird/0.*]
Parent=Firebird

[Mozilla/5.0 (Macintosh; *; *Mac OS X*; *; rv:1.*) Gecko/* Firebird/0.*]
Parent=Firebird

[Mozilla/5.0 (Macintosh; *; *Mac OS X*; *; rv:1.*) Gecko/* Mozilla Firebird/0.*]
Parent=Firebird

[Mozilla/5.0 (OS/2; *; Warp*; *; rv:1.*) Gecko/* Firebird/0.*]
Parent=Firebird

[Mozilla/5.0 (Windows; *; Win 9x 4.90; *; rv:1.*) Gecko/* Firebird/0.*]
Parent=Firebird
Win32=true

[Mozilla/5.0 (Windows; *; Win 9x 4.90; *; rv:1.*) Gecko/* Mozilla Firebird/0.*]
Parent=Firebird
Win32=true

[Mozilla/5.0 (Windows; *; Win95; *; rv:1.*) Gecko/* Firebird/0.*]
Parent=Firebird
Win32=true

[Mozilla/5.0 (Windows; *; Win98; *; rv:1.*) Gecko/* Firebird/0.*]
Parent=Firebird
Win32=true

[Mozilla/5.0 (Windows; *; Win98; *; rv:1.*) Gecko/* Mozilla Firebird/0.*]
Parent=Firebird
Win32=true

[Mozilla/5.0 (Windows; *; Windows NT 5.?; *; rv:1.*) Gecko/* Firebird Browser/0.*]
Parent=Firebird
Win32=true

[Mozilla/5.0 (Windows; *; Windows NT 5.?; *; rv:1.*) Gecko/* Firebird/0.*]
Parent=Firebird
Win32=true

[Mozilla/5.0 (Windows; *; Windows NT 5.?; *; rv:1.*) Gecko/* Mozilla Firebird/0.*]
Parent=Firebird
Win32=true

[Mozilla/5.0 (Windows; *; Windows NT 5.?; rv:1.*) Gecko/* Firebird/0.*]
Parent=Firebird
Win32=true

[Mozilla/5.0 (Windows; *; Windows NT 6.*; *; rv:1.*) Gecko/* Firebird/0.*]
Parent=Firebird
Win32=true

[Mozilla/5.0 (Windows; *; WinNT4.0; *; rv:1.*) Gecko/* Firebird/0.*]
Parent=Firebird
Win32=true

[Mozilla/5.0 (Windows; *; WinNT4.0; *; rv:1.*) Gecko/* Mozilla Firebird/0.*]
Parent=Firebird
Win32=true

[Mozilla/5.0 (X11; *; FreeBSD*; *; rv:1.*) Gecko/* Firebird/0.*]
Parent=Firebird

[Mozilla/5.0 (X11; *; FreeBSD*; *; rv:1.*) Gecko/* Mozilla Firebird/0.*]
Parent=Firebird

[Mozilla/5.0 (X11; *; IRIX*; *; rv:1.*) Gecko/* Mozilla Firebird/0.*]
Parent=Firebird

[Mozilla/5.0 (X11; *; Linux*; *; rv:1.*) Gecko/* Firebird/0.*]
Parent=Firebird

[Mozilla/5.0 (X11; *; OpenBSD*; *; rv:1.*) Gecko/* Mozilla Firebird/0.*]
Parent=Firebird

[Mozilla/5.0 (X11; *; SunOS*; *; rv:1.*) Gecko/* Firebird/0.*]
Parent=Firebird

[Mozilla/5.0 (X11; *; SunOS*; *; rv:1.*) Gecko/* Mozilla Firebird/0.*]
Parent=Firebird

;;;;;;;;;;;;;;;;;;;;;;;;;;;;;;;;;;;;;;;; Firefox

[Firefox]
Parent=DefaultProperties
Browser=Firefox
Frames=true
IFrames=true
Tables=true
Cookies=true
JavaApplets=true
JavaScript=true
CssVersion=2
supportsCSS=true
ecmascriptversion=1.3
w3cdomversion=1.0

[Mozilla/5.0 (Macintosh; *; *Mac OS X*; *; rv:1.*) Gecko/* Firefox/0.*]
Parent=Firefox
Platform=MacOSX

[Mozilla/5.0 (Macintosh; *; *Mac OS X*; rv:1.*) Gecko/* Firefox/0.*]
Parent=Firefox

[Mozilla/5.0 (OS/2; *; Warp*; rv:1.*) Gecko/* Firefox/0.*]
Parent=Firefox

[Mozilla/5.0 (Windows NT 5.?; ?; rv:1.*) Gecko/* Firefox]
Parent=Firefox
Win32=true

[Mozilla/5.0 (Windows; *; *; rv:1.*) Gecko/* Firefox/0.*]
Parent=Firefox
Win32=true

[Mozilla/5.0 (Windows; *; Win 9x 4.90; *; rv:1.*) Gecko/* Firefox/0.*]
Parent=Firefox
Platform=WinME
Win32=true

[Mozilla/5.0 (Windows; *; Win 9x 4.90; rv:1.*) Gecko/* Firefox/0.*]
Parent=Firefox
Win32=true

[Mozilla/5.0 (Windows; *; Win95; *; rv:1.*) Gecko/* Firefox/0.*]
Parent=Firefox
Platform=Win95
Win32=true

[Mozilla/5.0 (Windows; *; Win95; rv:1.*) Gecko/* Firefox/0.*]
Parent=Firefox
Win32=true

[Mozilla/5.0 (Windows; *; Win98; *; rv:1.*) Gecko/* Firefox/0.*]
Parent=Firefox
Platform=Win98
Win32=true

[Mozilla/5.0 (Windows; *; Win98; rv:1.*) Gecko/* Firefox/0.*]
Parent=Firefox
Win32=true

[Mozilla/5.0 (Windows; *; Windows NT 5.*; *; rv:1.*) Gecko/* Deer Park/Alpha*]
Parent=Firefox
Win32=true

[Mozilla/5.0 (Windows; *; Windows NT 5.?; *; rv:1.*) Gecko/* Firefox/10.5]
Parent=Firefox
Win32=true

[Mozilla/5.0 (Windows; *; Windows NT 5.0; *; rv:1.*) Gecko/* Firefox/0.*]
Parent=Firefox
Platform=Win2000
Win32=true

[Mozilla/5.0 (Windows; *; Windows NT 5.0; rv:1.*) Gecko/* Firefox/0.*]
Parent=Firefox
Win32=true

[Mozilla/5.0 (Windows; *; Windows NT 5.1; *; rv:1.*) Gecko/* Firefox/0.*]
Parent=Firefox
Win32=true

[Mozilla/5.0 (Windows; *; Windows NT 5.1; rv:1.*) Gecko/* Firefox/0.*]
Parent=Firefox
Win32=true

[Mozilla/5.0 (Windows; *; Windows NT 5.2; *; rv:1.*) Gecko/* Firefox/0.*]
Parent=Firefox
Win32=true

[Mozilla/5.0 (Windows; *; Windows NT 5.2; rv:1.*) Gecko/* Firefox/0.*]
Parent=Firefox
Win32=true

[Mozilla/5.0 (Windows; *; Windows NT 6.0*; *; rv:1.*) Gecko/* Firefox/0.*]
Parent=Firefox
Platform=WinVista
Win32=true

[Mozilla/5.0 (Windows; *; Windows NT 6.0*; rv:1.*) Gecko/* Firefox/0.*]
Parent=Firefox
Win32=true

[Mozilla/5.0 (Windows; *; WinNT4.0; *; rv:1.*) Gecko/* Firefox/0.*]
Parent=Firefox
Platform=WinNT
Win32=true

[Mozilla/5.0 (Windows; *; WinNT4.0; rv:1.*) Gecko/* Firefox/0.*]
Parent=Firefox
Win32=true

[Mozilla/5.0 (X11; *; FreeBSD*; *; rv:1.*) Gecko/* Firefox/0.*]
Parent=Firefox
Platform=FreeBSD

[Mozilla/5.0 (X11; *; FreeBSD*; rv:1.*) Gecko/* Firefox/0.*]
Parent=Firefox

[Mozilla/5.0 (X11; *; HP-UX*; rv:1.*) Gecko/* Firefox/0.*]
Parent=Firefox
Platform=HP-UX

[Mozilla/5.0 (X11; *; IRIX64*; *; rv:1.*) Gecko/* Firefox/0.*]
Parent=Firefox
Platform=IRIX64

[Mozilla/5.0 (X11; *; Linux*; *; rv:1.*) Gecko/* Firefox/0.*]
Parent=Firefox

[Mozilla/5.0 (X11; *; Linux*; rv:1.*) Gecko/* Firefox/0.*]
Parent=Firefox

[Mozilla/5.0 (X11; *; OpenBSD*; *; rv:1.*) Gecko/* Firefox/0.*]
Parent=Firefox
Platform=OpenBSD

[Mozilla/5.0 (X11; *; SunOS*; *; rv:1.*) Gecko/* Firefox/0.*]
Parent=Firefox
Platform=SunOS

;;;;;;;;;;;;;;;;;;;;;;;;;;;;;;;;;;;;;;;; Firefox 1.0

[Firefox 1.0]
Parent=DefaultProperties
Browser=Firefox
Version=1.0
MajorVer=1
Frames=true
IFrames=true
Tables=true
Cookies=true
JavaApplets=true
JavaScript=true
CssVersion=2
supportsCSS=true
ecmascriptversion=1.3
w3cdomversion=1.0

[Mozilla/5.0 (Linux; *; PPC*; *; rv:1.*) Gecko/* Firefox/1.0*]
Parent=Firefox 1.0
Platform=MacPPC

[Mozilla/5.0 (Macintosh; *; *Mac OS X*; *; rv:1.*) Gecko/* Firefox/1.0*]
Parent=Firefox 1.0
Platform=MacOSX

[Mozilla/5.0 (OS/2; *; Warp*; *; rv:1.*) Gecko/* Firefox/1.0*]
Parent=Firefox 1.0
Platform=OS/2

[Mozilla/5.0 (Windows; *; Win 9x 4.90*; *; rv:1.*) Gecko/* Firefox/1.0*]
Parent=Firefox 1.0
Platform=WinME
Win32=true

[Mozilla/5.0 (Windows; *; Win95; *; rv:1.*) Gecko/* Firefox/1.0*]
Parent=Firefox 1.0
Platform=Win95
Win32=true

[Mozilla/5.0 (Windows; *; Win98; *; rv:1.*) Gecko/* Firefox/1.0*]
Parent=Firefox 1.0
Platform=Win98
Win32=true

[Mozilla/5.0 (Windows; *; Windows NT 5.0; *; rv:1.*) Gecko/* Firefox/1.0*]
Parent=Firefox 1.0
Platform=Win2000
Win32=true

[Mozilla/5.0 (Windows; *; Windows NT 5.1; *; rv:1.*) Gecko/* Firefox/1.0*]
Parent=Firefox 1.0
Platform=WinXP
Win32=true

[Mozilla/5.0 (Windows; *; Windows NT 5.1; rv:1.*) Gecko/* Firefox/1.0*]
Parent=Firefox 1.0
Platform=WinXP
Win32=true

[Mozilla/5.0 (Windows; *; Windows NT 5.2; *; rv:1.*) Gecko/* Firefox/1.0*]
Parent=Firefox 1.0
Platform=Win2003
Win32=true

[Mozilla/5.0 (Windows; *; Windows NT 6.0*; *; rv:1.*) Gecko/* Firefox/1.0*]
Parent=Firefox 1.0
Platform=WinVista
Win32=true

[Mozilla/5.0 (Windows; *; WinNT4.0; *; rv:1.*) Gecko/* Firefox/1.0*]
Parent=Firefox 1.0
Platform=WinNT
Win32=true

[Mozilla/5.0 (X11; *; *Linux*; *; rv:1.*) Gecko/* Firefox/1.0*]
Parent=Firefox 1.0
Platform=Linux

[Mozilla/5.0 (X11; *; *Linux*; rv:1.*) Gecko/* Firefox/1.0*]
Parent=Firefox 1.0
Platform=Linux

[Mozilla/5.0 (X11; *; DragonFly*; *; rv:1.*) Gecko/* Firefox/1.0*]
Parent=Firefox 1.0

[Mozilla/5.0 (X11; *; FreeBSD*; *; rv:1.*) Gecko/* Firefox/1.0*]
Parent=Firefox 1.0
Platform=FreeBSD

[Mozilla/5.0 (X11; *; HP-UX*; *; rv:1.*) Gecko/* Firefox/1.0*]
Parent=Firefox 1.0
Platform=HP-UX

[Mozilla/5.0 (X11; *; IRIX64*; *; rv:1.*) Gecko/* Firefox/1.0*]
Parent=Firefox 1.0
Platform=IRIX64

[Mozilla/5.0 (X11; *; OpenBSD*; *; rv:1.*) Gecko/* Firefox/1.0*]
Parent=Firefox 1.0
Platform=OpenBSD

[Mozilla/5.0 (X11; *; SunOS*; *; rv:1.*) Gecko/* Firefox/1.0*]
Parent=Firefox 1.0
Platform=SunOS

;;;;;;;;;;;;;;;;;;;;;;;;;;;;;;;;;;;;;;;; Firefox 1.4

[Firefox 1.4]
Parent=DefaultProperties
Browser=Firefox
Version=1.4
MajorVer=1
MinorVer=4
Frames=true
IFrames=true
Tables=true
Cookies=true
JavaApplets=true
JavaScript=true
CssVersion=2
supportsCSS=true
ecmascriptversion=1.3
w3cdomversion=1.0

[Mozilla/5.0 (Linux; *; PPC*; *; rv:1.*) Gecko/* Firefox/1.4*]
Parent=Firefox 1.4
Platform=Linux

[Mozilla/5.0 (Macintosh; *; *Mac OS X*; *; rv:1.*) Gecko/* Firefox/1.4*]
Parent=Firefox 1.4
Platform=MacOSX

[Mozilla/5.0 (OS/2; *; Warp*; *; rv:1.*) Gecko/* Firefox/1.4*]
Parent=Firefox 1.4
Platform=OS/2

[Mozilla/5.0 (Windows; *; Win 9x 4.90; *; rv:1.*) Gecko/* Firefox/1.4*]
Parent=Firefox 1.4
Platform=WinME
Win32=true

[Mozilla/5.0 (Windows; *; Win95*; *; rv:1.*) Gecko/* Firefox/1.4*]
Parent=Firefox 1.4
Platform=Win95
Win32=true

[Mozilla/5.0 (Windows; *; Win98; *; rv:1.*) Gecko/* Firefox/1.4*]
Parent=Firefox 1.4
Platform=Win98
Win32=true

[Mozilla/5.0 (Windows; *; Windows NT 5.0; *; rv:1.*) Gecko/* Firefox/1.4*]
Parent=Firefox 1.4
Platform=Win2000
Win32=true

[Mozilla/5.0 (Windows; *; Windows NT 5.1; *; rv:1.*) Gecko/* Firefox/1.4*]
Parent=Firefox 1.4
Platform=WinXP
Win32=true

[Mozilla/5.0 (Windows; *; Windows NT 5.2; *; rv:1.*) Gecko/* Firefox/1.4*]
Parent=Firefox 1.4
Platform=Win2003
Win32=true

[Mozilla/5.0 (Windows; *; Windows NT 6.0; *; rv:1.*) Gecko/* Firefox/1.4*]
Parent=Firefox 1.4
Platform=WinVista
Win32=true

[Mozilla/5.0 (Windows; *; WinNT4.0; *; rv:1.*) Gecko/* Firefox/1.4*]
Parent=Firefox 1.4
Platform=WinNT
Win32=true

[Mozilla/5.0 (X11; *; *Linux*; *; rv:1.*) Gecko/* Firefox/1.4*]
Parent=Firefox 1.4
Platform=Linux

[Mozilla/5.0 (X11; *; FreeBSD*; *; rv:1.*) Gecko/* Firefox/1.4*]
Parent=Firefox 1.4
Platform=FreeBSD

[Mozilla/5.0 (X11; *; HP-UX*; *; rv:1.*) Gecko/* Firefox/1.4*]
Parent=Firefox 1.4
Platform=HP-UX

[Mozilla/5.0 (X11; *; IRIX64*; *; rv:1.*) Gecko/* Firefox/1.4*]
Parent=Firefox 1.4
Platform=IRIX64

[Mozilla/5.0 (X11; *; OpenBSD*; *; rv:1.*) Gecko/* Firefox/1.4*]
Parent=Firefox 1.4
Platform=OpenBSD

[Mozilla/5.0 (X11; *; SunOS*; *; rv:1.*) Gecko/* Firefox/1.4*]
Parent=Firefox 1.4
Platform=SunOS

;;;;;;;;;;;;;;;;;;;;;;;;;;;;;;;;;;;;;;;; Firefox 1.5

[Firefox 1.5]
Parent=DefaultProperties
Browser=Firefox
Version=1.5
MajorVer=1
MinorVer=5
Frames=true
IFrames=true
Tables=true
Cookies=true
JavaApplets=true
JavaScript=true
CssVersion=2
supportsCSS=true
ecmascriptversion=1.5
w3cdomversion=1.0

[Mozilla/5.0 (Linux; *; PPC*; *; rv:1.*) Gecko/* Firefox/1.5*]
Parent=Firefox 1.5
Platform=Linux

[Mozilla/5.0 (Macintosh; *; *Mac OS X*; *; rv:1.*) Gecko/* Firefox/1.5*]
Parent=Firefox 1.5
Platform=MacOSX

[Mozilla/5.0 (OS/2; *; Warp*; *; rv:1.*) Gecko/* Firefox/1.5*]
Parent=Firefox 1.5
Platform=OS/2

[Mozilla/5.0 (rv:1.*) Gecko/* Firefox/1.5*]
Parent=Firefox 1.5

[Mozilla/5.0 (Windows; *; Win 9x 4.90; *; rv:1.*) Gecko/* Firefox/1.5*]
Parent=Firefox 1.5
Platform=WinME
Win32=true

[Mozilla/5.0 (Windows; *; Win95; *; rv:1.*) Gecko/* Firefox/1.5*]
Parent=Firefox 1.5
Platform=Win95
Win32=true

[Mozilla/5.0 (Windows; *; Win98; *; rv:1.*) Gecko/* Firefox/1.5*]
Parent=Firefox 1.5
Platform=Win98
Win32=true

[Mozilla/5.0 (Windows; *; Windows NT 5.0; *; rv:1.*) Gecko/* Firefox/1.5*]
Parent=Firefox 1.5
Platform=Win2000
Win32=true

[Mozilla/5.0 (Windows; *; Windows NT 5.1; *; rv:1.*) Gecko/* Firefox/1.5*]
Parent=Firefox 1.5
Platform=WinXP
Win32=true

[Mozilla/5.0 (Windows; *; Windows NT 5.2 x64; *; rv:1.*) Gecko/* Firefox/1.5*]
Parent=Firefox 1.5
Platform=WinXP
Win32=true

[Mozilla/5.0 (Windows; *; Windows NT 5.2; *; rv:1.*) Gecko/* Firefox/1.5*]
Parent=Firefox 1.5
Platform=Win2003
Win32=true

[Mozilla/5.0 (Windows; *; Windows NT 6.0; *; rv:1.*) Gecko/* Firefox/1.5*]
Parent=Firefox 1.5
Platform=WinVista
Win32=true

[Mozilla/5.0 (Windows; *; WinNT4.0; *; rv:1.*) Gecko/* Firefox/1.5*]
Parent=Firefox 1.5
Platform=WinNT
Win32=true

[Mozilla/5.0 (X11; *; *Linux*; *; rv:1.*) Gecko/* Firefox/1.5*]
Parent=Firefox 1.5
Platform=Linux

[Mozilla/5.0 (X11; *; FreeBSD*; *; rv:1.*) Gecko/* Firefox/1.5*]
Parent=Firefox 1.5
Platform=FreeBSD

[Mozilla/5.0 (X11; *; HP-UX*; *; rv:1.*) Gecko/* Firefox/1.5*]
Parent=Firefox 1.5
Platform=HP-UX

[Mozilla/5.0 (X11; *; IRIX64*; *; rv:1.*) Gecko/* Firefox/1.5*]
Parent=Firefox 1.5
Platform=IRIX64

[Mozilla/5.0 (X11; *; OpenBSD*; *; rv:1.*) Gecko/* Firefox/1.5*]
Parent=Firefox 1.5
Platform=OpenBSD

[Mozilla/5.0 (X11; *; SunOS*; *; rv:1.*) Gecko/* Firefox/1.5*]
Parent=Firefox 1.5
Platform=SunOS

;;;;;;;;;;;;;;;;;;;;;;;;;;;;;;;;;;;;;;;; Firefox 2.0

[Firefox 2.0]
Parent=DefaultProperties
Browser=Firefox
Version=2.0
MajorVer=2
Frames=true
IFrames=true
Tables=true
Cookies=true
JavaApplets=true
JavaScript=true
CssVersion=2
supportsCSS=true
ecmascriptversion=1.5
w3cdomversion=1.0

[Mozilla/5.0 (Linux; *; PPC*; *; rv:1.8*) Gecko/* Firefox/2.0*]
Parent=Firefox 2.0
Platform=Linux

[Mozilla/5.0 (Macintosh; *; *Mac OS X*; *; rv:1.8*) Gecko/* Firefox/2.0*]
Parent=Firefox 2.0
Platform=MacOSX

[Mozilla/5.0 (OS/2; *; Warp*; *; rv:1.8*) Gecko/* Firefox/2.0*]
Parent=Firefox 2.0
Platform=OS/2

[Mozilla/5.0 (Windows; *; Win 9x 4.90; *; rv:1.8*) Gecko/* Firefox/2.0*]
Parent=Firefox 2.0
Platform=WinME
Win32=true

[Mozilla/5.0 (Windows; *; Win95; *; rv:1.8*) Gecko/* Firefox/2.0*]
Parent=Firefox 2.0
Platform=Win95
Win32=true

[Mozilla/5.0 (Windows; *; Win98; *; rv:1.8*) Gecko/* Firefox/2.0*]
Parent=Firefox 2.0
Platform=Win98
Win32=true

[Mozilla/5.0 (Windows; *; Windows NT 5.0; *; rv:1.*) Gecko/* Firefox/2.0*]
Parent=Firefox 2.0
Platform=Win2000
Win32=true

[Mozilla/5.0 (Windows; *; Windows NT 5.1; *; rv:1.8*) Gecko/* Firefox/2.0*]
Parent=Firefox 2.0
Platform=WinXP
Win32=true

[Mozilla/5.0 (Windows; *; Windows NT 5.2; *; rv:1.8*) Gecko/* Firefox/2.0*]
Parent=Firefox 2.0
Platform=Win2003
Win32=true

[Mozilla/5.0 (Windows; *; Windows NT 6.0; *; rv:1.8*) Gecko/* Firefox/2.0*]
Parent=Firefox 2.0
Platform=WinVista
Win32=true

[Mozilla/5.0 (Windows; *; Windows NT 6.1; *; rv:1.8*) Gecko/* Firefox/2.0*]
Parent=Firefox 2.0
Platform=Win7

[Mozilla/5.0 (Windows; *; WinNT4.0; *; rv:1.8*) Gecko/* Firefox/2.0*]
Parent=Firefox 2.0
Platform=WinNT
Win32=true

[Mozilla/5.0 (X11; *; *Linux*; *; rv:1.8*) Gecko/* Firefox/2.0*]
Parent=Firefox 2.0
Platform=Linux

[Mozilla/5.0 (X11; *; FreeBSD*; *; rv:1.8*) Gecko/* Firefox/2.0*]
Parent=Firefox 2.0
Platform=FreeBSD

[Mozilla/5.0 (X11; *; HP-UX*; *; rv:1.8*) Gecko/* Firefox/2.0*]
Parent=Firefox 2.0
Platform=HP-UX

[Mozilla/5.0 (X11; *; IRIX64*; *; rv:1.8*) Gecko/* Firefox/2.0*]
Parent=Firefox 2.0
Platform=IRIX64

[Mozilla/5.0 (X11; *; OpenBSD*; *; rv:1.8*) Gecko/* Firefox/2.0*]
Parent=Firefox 2.0
Platform=OpenBSD

[Mozilla/5.0 (X11; *; SunOS*; *; rv:1.8*) Gecko/* Firefox/2.0*]
Parent=Firefox 2.0
Platform=SunOS

;;;;;;;;;;;;;;;;;;;;;;;;;;;;;;;;;;;;;;;; Firefox 3.0

[Firefox 3.0]
Parent=DefaultProperties
Browser=Firefox
Version=3.0
MajorVer=3
Frames=true
IFrames=true
Tables=true
Cookies=true
JavaApplets=true
JavaScript=true
CssVersion=3
supportsCSS=true
ecmascriptversion=1.5
w3cdomversion=1.0

[Mozilla/5.0 (Macintosh; *; *Mac OS X*; *; rv:1.9*) Gecko/* Firefox/3.0*]
Parent=Firefox 3.0
Platform=MacOSX

[Mozilla/5.0 (Windows; *; Windows NT 5.0; *; rv:1.*) Gecko/* Firefox/3.0*]
Parent=Firefox 3.0
Platform=Win2000

[Mozilla/5.0 (Windows; *; Windows NT 5.1; *; rv:1.9*) Gecko/* Firefox/3.0*]
Parent=Firefox 3.0
Platform=WinXP
Win32=true

[Mozilla/5.0 (Windows; *; Windows NT 5.2; *; rv:1.9*) Gecko/* Firefox/3.0*]
Parent=Firefox 3.0
Platform=Win2003
Win32=true

[Mozilla/5.0 (Windows; *; Windows NT 6.0; *; rv:1.9*) Gecko/* Firefox/3.0*]
Parent=Firefox 3.0
Platform=WinVista
Win32=true

[Mozilla/5.0 (Windows; *; Windows NT 6.1; *; rv:1.*) Gecko/* Firefox/3.0*]
Parent=Firefox 3.0
Platform=Win7

[Mozilla/5.0 (Windows; *; WinNT4.0; *; rv:1.9*) Gecko/* Firefox/3.0*]
Parent=Firefox 3.0
Platform=WinNT
Win32=true

[Mozilla/5.0 (Windows; U; Windows NT 5.1 x64; *; rv:1.9*) Gecko/* Firefox/3.0*]
Parent=Firefox 3.0
Platform=WinXP
Win32=false
Win64=true

[Mozilla/5.0 (Windows; U; Windows NT 5.2 x64; *; rv:1.9*) Gecko/* Firefox/3.0*]
Parent=Firefox 3.0
Platform=Win2003
Win32=false
Win64=true

[Mozilla/5.0 (Windows; U; Windows NT 6.0 x64; *; rv:1.9*) Gecko/* Firefox/3.0*]
Parent=Firefox 3.0
Platform=WinVista

[Mozilla/5.0 (Windows; U; Windows NT 6.1 x64; *; rv:1.9*) Gecko/* Firefox/3.0*]
Parent=Firefox 3.0
Platform=Win7

[Mozilla/5.0 (X11; *; *Linux*; *; rv:1.9*) Gecko/* Firefox/3.0*]
Parent=Firefox 3.0
Platform=Linux

[Mozilla/5.0 (X11; *; FreeBSD*; *; rv:1.9*) Gecko/* Firefox/3.0*]
Parent=Firefox 3.0
Platform=FreeBSD

[Mozilla/5.0 (X11; *; HP-UX*; *; rv:1.9*) Gecko/* Firefox/3.0*]
Parent=Firefox 3.0
Platform=HP-UX

[Mozilla/5.0 (X11; *; IRIX64*; *; rv:1.9*) Gecko/* Firefox/3.0*]
Parent=Firefox 3.0
Platform=IRIX64

[Mozilla/5.0 (X11; *; OpenBSD*; *; rv:1.9*) Gecko/* Firefox/3.0*]
Parent=Firefox 3.0
Platform=OpenBSD

[Mozilla/5.0 (X11; *; SunOS*; *; rv:1.9*) Gecko/* Firefox/3.0*]
Parent=Firefox 3.0
Platform=SunOS

;;;;;;;;;;;;;;;;;;;;;;;;;;;;;;;;;;;;;;;; Firefox 3.1

[Firefox 3.1]
Parent=DefaultProperties
Browser=Firefox
Version=3.1
MajorVer=3
MinorVer=1
Beta=true
Frames=true
IFrames=true
Tables=true
Cookies=true
JavaApplets=true
JavaScript=true
CssVersion=3
supportsCSS=true

[Mozilla/5.0 (Macintosh; *; *Mac OS X*; *; rv:1.9*) Gecko/* Firefox/3.1*]
Parent=Firefox 3.1
Platform=MacOSX

[Mozilla/5.0 (Windows; *; Windows NT 5.1; *; rv:1.9*) Gecko/* Firefox/3.1*]
Parent=Firefox 3.1
Platform=WinXP
Win32=true

[Mozilla/5.0 (Windows; *; Windows NT 5.2; *; rv:1.9*) Gecko/* Firefox/3.1*]
Parent=Firefox 3.1
Platform=Win2003
Win32=true

[Mozilla/5.0 (Windows; *; Windows NT 6.0; *; rv:1.9*) Gecko/* Firefox/3.1*]
Parent=Firefox 3.1
Platform=WinVista
Win32=true

[Mozilla/5.0 (Windows; *; Windows NT 6.1; *; rv:1.9*) Gecko/* Firefox/3.1*]
Parent=Firefox 3.1
Platform=Win7

[Mozilla/5.0 (Windows; *; WinNT4.0; *; rv:1.9*) Gecko/* Firefox/3.1*]
Parent=Firefox 3.1
Platform=WinNT
Win32=true

[Mozilla/5.0 (Windows; U; Windows NT 5.1 x64; *; rv:1.9*) Gecko/* Firefox/3.1*]
Parent=Firefox 3.1
Platform=WinXP
Win32=false
Win64=true

[Mozilla/5.0 (Windows; U; Windows NT 5.2 x64; *; rv:1.9*) Gecko/* Firefox/3.1*]
Parent=Firefox 3.1
Platform=Win2003
Win32=false
Win64=true

[Mozilla/5.0 (Windows; U; Windows NT 6.0 x64; *; rv:1.9*) Gecko/* Firefox/3.1*]
Parent=Firefox 3.1
Platform=WinVista

[Mozilla/5.0 (Windows; U; Windows NT 6.1 x64; *; rv:1.9*) Gecko/* Firefox/3.1*]
Parent=Firefox 3.1
Platform=Win7

[Mozilla/5.0 (X11; *; *Linux*; *; rv:1.9*) Gecko/* Firefox/3.1*]
Parent=Firefox 3.1
Platform=Linux

[Mozilla/5.0 (X11; *; FreeBSD*; *; rv:1.9*) Gecko/* Firefox/3.1*]
Parent=Firefox 3.1
Platform=FreeBSD

[Mozilla/5.0 (X11; *; HP-UX*; *; rv:1.9*) Gecko/* Firefox/3.1*]
Parent=Firefox 3.1
Platform=HP-UX

[Mozilla/5.0 (X11; *; IRIX64*; *; rv:1.9*) Gecko/* Firefox/3.1*]
Parent=Firefox 3.1
Platform=IRIX64

[Mozilla/5.0 (X11; *; OpenBSD*; *; rv:1.9*) Gecko/* Firefox/3.1*]
Parent=Firefox 3.1
Platform=OpenBSD

[Mozilla/5.0 (X11; *; SunOS*; *; rv:1.9*) Gecko/* Firefox/3.1*]
Parent=Firefox 3.1
Platform=SunOS

;;;;;;;;;;;;;;;;;;;;;;;;;;;;;;;;;;;;;;;; Firefox 3.5

[Firefox 3.5]
Parent=DefaultProperties
Browser=Firefox
Version=3.5
MajorVer=3
MinorVer=5
Beta=true
Frames=true
IFrames=true
Tables=true
Cookies=true
JavaApplets=true
JavaScript=true
CssVersion=3
supportsCSS=true

[Mozilla/5.0 (Macintosh; *; *Mac OS X*; *; rv:1.9.*) Gecko/* Firefox/3.5b*]
Parent=Firefox 3.5
Platform=MacOSX

[Mozilla/5.0 (Windows; *; Windows NT 5.1; *; rv:1.9.*) Gecko/* Firefox/3.5b*]
Parent=Firefox 3.5
Platform=WinXP
Win32=true

[Mozilla/5.0 (Windows; *; Windows NT 5.2; *; rv:1.9.*) Gecko/* Firefox/3.5b*]
Parent=Firefox 3.5
Platform=Win2003
Win32=true

[Mozilla/5.0 (Windows; *; Windows NT 6.0; *; rv:1.9.*) Gecko/* Firefox/3.5b*]
Parent=Firefox 3.5
Platform=WinVista
Win32=true

[Mozilla/5.0 (Windows; *; Windows NT 6.1; *; rv:1.9.*) Gecko/* Firefox/3.5b*]
Parent=Firefox 3.5
Platform=Win7

[Mozilla/5.0 (Windows; *; WinNT4.0; *; rv:1.9.*) Gecko/* Firefox/3.5b*]
Parent=Firefox 3.5
Platform=WinNT
Win32=true

[Mozilla/5.0 (Windows; U; Windows NT 5.1 x64; *; rv:1.9.*) Gecko/* Firefox/3.5b*]
Parent=Firefox 3.5
Platform=WinXP
Win32=false
Win64=true

[Mozilla/5.0 (Windows; U; Windows NT 5.2 x64; *; rv:1.9.*) Gecko/* Firefox/3.5b*]
Parent=Firefox 3.5
Platform=Win2003
Win32=false
Win64=true

[Mozilla/5.0 (Windows; U; Windows NT 6.0 x64; *; rv:1.9.*) Gecko/* Firefox/3.5b*]
Parent=Firefox 3.5
Platform=WinVista

[Mozilla/5.0 (Windows; U; Windows NT 6.1 x64; *; rv:1.9.*) Gecko/* Firefox/3.5b*]
Parent=Firefox 3.5
Platform=Win7

[Mozilla/5.0 (X11; *; *Linux*; *; rv:1.9.*) Gecko/* Firefox/3.5b*]
Parent=Firefox 3.5
Platform=Linux

[Mozilla/5.0 (X11; *; FreeBSD*; *; rv:1.9.*) Gecko/* Firefox/3.5b*]
Parent=Firefox 3.5
Platform=FreeBSD

[Mozilla/5.0 (X11; *; HP-UX*; *; rv:1.9.*) Gecko/* Firefox/3.5b*]
Parent=Firefox 3.5
Platform=HP-UX

[Mozilla/5.0 (X11; *; IRIX64*; *; rv:1.9.*) Gecko/* Firefox/3.5b*]
Parent=Firefox 3.5
Platform=IRIX64

[Mozilla/5.0 (X11; *; OpenBSD*; *; rv:1.9.*) Gecko/* Firefox/3.5b*]
Parent=Firefox 3.5
Platform=OpenBSD

[Mozilla/5.0 (X11; *; SunOS*; *; rv:1.9.*) Gecko/* Firefox/3.5b*]
Parent=Firefox 3.5
Platform=SunOS

;;;;;;;;;;;;;;;;;;;;;;;;;;;;;;;;;;;;;;;; Phoenix

[Phoenix]
Parent=DefaultProperties
Browser=Phoenix
Version=0.5
MinorVer=5
Frames=true
IFrames=true
Tables=true
Cookies=true
JavaApplets=true
JavaScript=true
CssVersion=2
supportsCSS=true

[Mozilla/5.0 (Windows; *; Win 9x 4.90; *; rv:1.4*) Gecko/* Phoenix/0.5*]
Parent=Phoenix
Platform=WinME
Win32=true

[Mozilla/5.0 (Windows; *; Win98; *; rv:1.4*) Gecko/* Phoenix/0.5*]
Parent=Phoenix
Platform=Win98
Win32=true

[Mozilla/5.0 (Windows; *; Windows NT 5.0*; *; rv:1.4*) Gecko/* Phoenix/0.5*]
Parent=Phoenix
Platform=Win2000
Win32=true

[Mozilla/5.0 (Windows; *; Windows NT 5.1; *; rv:1.4*) Gecko/* Phoenix/0.5*]
Parent=Phoenix
Platform=WinXP
Win32=true

[Mozilla/5.0 (Windows; *; Windows NT 5.2*; *; rv:1.4*) Gecko/* Phoenix/0.5*]
Parent=Phoenix
Platform=Win2003
Win32=true

[Mozilla/5.0 (X11; *; Linux*; *; rv:1.4*) Gecko/* Phoenix/0.5*]
Parent=Phoenix
Platform=Linux

;;;;;;;;;;;;;;;;;;;;;;;;;;;;;;;;;;;;;;;; Iceweasel

[Iceweasel]
Parent=DefaultProperties
Browser=Iceweasel
Platform=Linux
Beta=true
Frames=true
IFrames=true
Tables=true
Cookies=true
JavaApplets=true
JavaScript=true
CssVersion=2
supportsCSS=true

[Mozilla/5.0 (X11; U; Linux*; *; rv:1.8*) Gecko/* Iceweasel/2.0* (Debian-*)]
Parent=Iceweasel
Version=2.0
MajorVer=2
MinorVer=0

;;;;;;;;;;;;;;;;;;;;;;;;;;;;;;;;;;;;;;;; Mozilla 1.0

[Mozilla 1.0]
Parent=DefaultProperties
Browser=Mozilla
Version=1.0
MajorVer=1
Beta=true
Frames=true
IFrames=true
Tables=true
Cookies=true
JavaApplets=true
JavaScript=true
CssVersion=2
supportsCSS=true

[Mozilla/5.0 (*rv:1.0.*) Gecko/*]
Parent=Mozilla 1.0

;;;;;;;;;;;;;;;;;;;;;;;;;;;;;;;;;;;;;;;; Mozilla 1.1

[Mozilla 1.1]
Parent=DefaultProperties
Browser=Mozilla
Version=1.1
MajorVer=1
MinorVer=1
Beta=true
Frames=true
IFrames=true
Tables=true
Cookies=true
JavaApplets=true
JavaScript=true
CssVersion=2
supportsCSS=true

[Mozilla/5.0 (*rv:1.1.*) Gecko/*]
Parent=Mozilla 1.1

;;;;;;;;;;;;;;;;;;;;;;;;;;;;;;;;;;;;;;;; Mozilla 1.2

[Mozilla 1.2]
Parent=DefaultProperties
Browser=Mozilla
Version=1.2
MajorVer=1
MinorVer=2
Beta=true
Frames=true
IFrames=true
Tables=true
Cookies=true
JavaApplets=true
JavaScript=true
CssVersion=2
supportsCSS=true

[Mozilla/5.0 (*rv:1.2.*) Gecko/*]
Parent=Mozilla 1.2

;;;;;;;;;;;;;;;;;;;;;;;;;;;;;;;;;;;;;;;; Mozilla 1.3

[Mozilla 1.3]
Parent=DefaultProperties
Browser=Mozilla
Version=1.3
MajorVer=1
MinorVer=3
Beta=true
Frames=true
IFrames=true
Tables=true
Cookies=true
JavaApplets=true
JavaScript=true
CssVersion=2
supportsCSS=true

[Mozilla/5.0 (*rv:1.3.*) Gecko/*]
Parent=Mozilla 1.3

;;;;;;;;;;;;;;;;;;;;;;;;;;;;;;;;;;;;;;;; Mozilla 1.4

[Mozilla 1.4]
Parent=DefaultProperties
Browser=Mozilla
Version=1.4
MajorVer=1
MinorVer=4
Beta=true
Frames=true
IFrames=true
Tables=true
Cookies=true
JavaApplets=true
JavaScript=true
CssVersion=2
supportsCSS=true

[Mozilla/5.0 (*rv:1.4*) Gecko/*]
Parent=Mozilla 1.4

[Mozilla/5.0 (Macintosh; ?; *Mac OS X*; *rv:1.4*) Gecko/*]
Parent=Mozilla 1.4
Platform=MacOSX

[Mozilla/5.0 (Windows; ?; Win 9x 4.90; *rv:1.4*) Gecko/*]
Parent=Mozilla 1.4
Platform=WinME
Win32=true

[Mozilla/5.0 (Windows; ?; Win3.1; *rv:1.4*) Gecko/*]
Parent=Mozilla 1.4
Platform=Win31
Win32=true

[Mozilla/5.0 (Windows; ?; Win3.11; *rv:1.4*) Gecko/*]
Parent=Mozilla 1.4
Platform=Win31
Win16=true
Win32=true

[Mozilla/5.0 (Windows; ?; Win95; *rv:1.4*) Gecko/*]
Parent=Mozilla 1.4
Platform=Win95
Win32=true

[Mozilla/5.0 (Windows; ?; Win98; *rv:1.4*) Gecko/*]
Parent=Mozilla 1.4
Platform=Win98
Win32=true

[Mozilla/5.0 (Windows; ?; Windows NT 5.0; *rv:1.4*) Gecko/*]
Parent=Mozilla 1.4
Platform=Win2000
Win32=true

[Mozilla/5.0 (Windows; ?; Windows NT 5.1; *rv:1.4*) Gecko/*]
Parent=Mozilla 1.4
Platform=WinXP
Win32=true

[Mozilla/5.0 (Windows; ?; WinNT4.0; *rv:1.4*) Gecko/*]
Parent=Mozilla 1.4
Platform=WinNT
Win32=true

[Mozilla/5.0 (X11; *FreeBSD*; *rv:1.4*) Gecko/*]
Parent=Mozilla 1.4
Platform=FreeBSD

[Mozilla/5.0 (X11; *Linux*; *rv:1.4*) Gecko/*]
Parent=Mozilla 1.4
Platform=Linux

[Mozilla/5.0 (X11; *OpenBSD*; *rv:1.4*) Gecko/*]
Parent=Mozilla 1.4
Platform=OpenBSD

[Mozilla/5.0 (X11; *SunOS*; *rv:1.4*) Gecko/*]
Parent=Mozilla 1.4
Platform=SunOS

;;;;;;;;;;;;;;;;;;;;;;;;;;;;;;;;;;;;;;;; Mozilla 1.5

[Mozilla 1.5]
Parent=DefaultProperties
Browser=Mozilla
Version=1.5
MajorVer=1
MinorVer=5
Beta=true
Frames=true
IFrames=true
Tables=true
Cookies=true
JavaApplets=true
JavaScript=true
CssVersion=2
supportsCSS=true

[Mozilla/5.0 (*rv:1.5*) Gecko/*]
Parent=Mozilla 1.5

[Mozilla/5.0 (Macintosh; ?; *Mac OS X*; *rv:1.5*) Gecko/*]
Parent=Mozilla 1.5
Platform=MacOSX

[Mozilla/5.0 (Windows; ?; Win 9x 4.90; *rv:1.5*) Gecko/*]
Parent=Mozilla 1.5
Platform=WinME
Win32=true

[Mozilla/5.0 (Windows; ?; Win3.1; *rv:1.5*) Gecko/*]
Parent=Mozilla 1.5
Platform=Win31
Win32=true

[Mozilla/5.0 (Windows; ?; Win3.11; *rv:1.5*) Gecko/*]
Parent=Mozilla 1.5
Platform=Win31
Win16=true
Win32=true

[Mozilla/5.0 (Windows; ?; Win95; *rv:1.5*) Gecko/*]
Parent=Mozilla 1.5
Platform=Win95
Win32=true

[Mozilla/5.0 (Windows; ?; Win98; *rv:1.5*) Gecko/*]
Parent=Mozilla 1.5
Platform=Win98
Win32=true

[Mozilla/5.0 (Windows; ?; Windows NT 5.0; *rv:1.5*) Gecko/*]
Parent=Mozilla 1.5
Platform=Win2000
Win32=true

[Mozilla/5.0 (Windows; ?; Windows NT 5.1; *rv:1.5*) Gecko/*]
Parent=Mozilla 1.5
Platform=WinXP
Win32=true

[Mozilla/5.0 (Windows; ?; WinNT4.0; *rv:1.5*) Gecko/*]
Parent=Mozilla 1.5
Platform=WinNT
Win32=true

[Mozilla/5.0 (X11; *FreeBSD*; *rv:1.5*) Gecko/*]
Parent=Mozilla 1.5
Platform=FreeBSD

[Mozilla/5.0 (X11; *Linux*; *rv:1.5*) Gecko/*]
Parent=Mozilla 1.5
Platform=Linux

[Mozilla/5.0 (X11; *OpenBSD*; *rv:1.5*) Gecko/*]
Parent=Mozilla 1.5
Platform=OpenBSD

[Mozilla/5.0 (X11; *SunOS*; *rv:1.5*) Gecko/*]
Parent=Mozilla 1.5
Platform=SunOS

;;;;;;;;;;;;;;;;;;;;;;;;;;;;;;;;;;;;;;;; Mozilla 1.6

[Mozilla 1.6]
Parent=DefaultProperties
Browser=Mozilla
Version=1.6
MajorVer=1
MinorVer=6
Beta=true
Frames=true
IFrames=true
Tables=true
Cookies=true
JavaApplets=true
JavaScript=true
CssVersion=2
supportsCSS=true

[Mozilla/5.0 (*rv:1.6*) Gecko/*]
Parent=Mozilla 1.6

[Mozilla/5.0 (Macintosh; ?; *Mac OS X*; *rv:1.6*) Gecko/*]
Parent=Mozilla 1.6
Platform=MacOSX

[Mozilla/5.0 (Windows; ?; Win 9x 4.90; *rv:1.6*) Gecko/*]
Parent=Mozilla 1.6
Platform=WinME
Win32=true

[Mozilla/5.0 (Windows; ?; Win3.1; *rv:1.6*) Gecko/*]
Parent=Mozilla 1.6
Platform=Win31
Win32=true

[Mozilla/5.0 (Windows; ?; Win3.11; *rv:1.6*) Gecko/*]
Parent=Mozilla 1.6
Platform=Win31
Win16=true
Win32=true

[Mozilla/5.0 (Windows; ?; Win95; *rv:1.6*) Gecko/*]
Parent=Mozilla 1.6
Platform=Win95
Win32=true

[Mozilla/5.0 (Windows; ?; Win98; *rv:1.6*) Gecko/*]
Parent=Mozilla 1.6
Platform=Win98
Win32=true

[Mozilla/5.0 (Windows; ?; Windows NT 5.0; *rv:1.6*) Gecko/*]
Parent=Mozilla 1.6
Platform=Win2000
Win32=true

[Mozilla/5.0 (Windows; ?; Windows NT 5.1; *rv:1.6*) Gecko/*]
Parent=Mozilla 1.6
Platform=WinXP
Win32=true

[Mozilla/5.0 (Windows; ?; WinNT4.0; *rv:1.6*) Gecko/*]
Parent=Mozilla 1.6
Platform=WinNT
Win32=true

[Mozilla/5.0 (X11; *FreeBSD*; *rv:1.6*) Gecko/*]
Parent=Mozilla 1.6
Platform=FreeBSD

[Mozilla/5.0 (X11; *Linux*; *rv:1.6*) Gecko/*]
Parent=Mozilla 1.6
Platform=Linux

[Mozilla/5.0 (X11; *OpenBSD*; *rv:1.6*) Gecko/*]
Parent=Mozilla 1.6
Platform=OpenBSD

[Mozilla/5.0 (X11; *SunOS*; *rv:1.6*) Gecko/*]
Parent=Mozilla 1.6
Platform=SunOS

;;;;;;;;;;;;;;;;;;;;;;;;;;;;;;;;;;;;;;;; Mozilla 1.7

[Mozilla 1.7]
Parent=DefaultProperties
Browser=Mozilla
Version=1.7
MajorVer=1
MinorVer=7
Beta=true
Frames=true
IFrames=true
Tables=true
Cookies=true
JavaApplets=true
JavaScript=true
CssVersion=2
supportsCSS=true
ecmascriptversion=1.5
w3cdomversion=1.0

[Mozilla/5.0 (*rv:1.7*) Gecko/*]
Parent=Mozilla 1.7

[Mozilla/5.0 (Macintosh; ?; *Mac OS X*; *rv:1.7*) Gecko/*]
Parent=Mozilla 1.7
Platform=MacOSX

[Mozilla/5.0 (Windows; ?; Win 9x 4.90; *rv:1.7*) Gecko/*]
Parent=Mozilla 1.7
Platform=WinME
Win32=true

[Mozilla/5.0 (Windows; ?; Win3.1; *rv:1.7*) Gecko/*]
Parent=Mozilla 1.7
Platform=Win31
Win32=true

[Mozilla/5.0 (Windows; ?; Win3.11; *rv:1.7*) Gecko/*]
Parent=Mozilla 1.7
Platform=Win31
Win16=true
Win32=true

[Mozilla/5.0 (Windows; ?; Win95; *rv:1.7*) Gecko/*]
Parent=Mozilla 1.7
Platform=Win95
Win32=true

[Mozilla/5.0 (Windows; ?; Win98; *rv:1.7*) Gecko/*]
Parent=Mozilla 1.7
Platform=Win98
Win32=true

[Mozilla/5.0 (Windows; ?; Windows NT 5.0; *rv:1.7*) Gecko/*]
Parent=Mozilla 1.7
Platform=Win2000
Win32=true

[Mozilla/5.0 (Windows; ?; Windows NT 5.1; *rv:1.7*) Gecko/*]
Parent=Mozilla 1.7
Platform=WinXP
Win32=true

[Mozilla/5.0 (Windows; ?; Windows NT 5.2; *rv:1.7*) Gecko/*]
Parent=Mozilla 1.7
Platform=Win2003
Win32=true

[Mozilla/5.0 (Windows; ?; WinNT4.0; *rv:1.7*) Gecko/*]
Parent=Mozilla 1.7
Platform=WinNT
Win32=true

[Mozilla/5.0 (X11; *FreeBSD*; *rv:1.7*) Gecko/*]
Parent=Mozilla 1.7
Platform=FreeBSD

[Mozilla/5.0 (X11; *Linux*; *rv:1.7*) Gecko/*]
Parent=Mozilla 1.7
Platform=Linux

[Mozilla/5.0 (X11; *OpenBSD*; *rv:1.7*) Gecko/*]
Parent=Mozilla 1.7
Platform=OpenBSD

[Mozilla/5.0 (X11; *SunOS*; *rv:1.7*) Gecko/*]
Parent=Mozilla 1.7
Platform=SunOS

;;;;;;;;;;;;;;;;;;;;;;;;;;;;;;;;;;;;;;;; Mozilla 1.8

[Mozilla 1.8]
Parent=DefaultProperties
Browser=Mozilla
Version=1.8
MajorVer=1
MinorVer=8
Frames=true
IFrames=true
Tables=true
Cookies=true
JavaApplets=true
JavaScript=true
CssVersion=2
supportsCSS=true
ecmascriptversion=1.5
w3cdomversion=1.0

[Mozilla/5.0 (*rv:1.8*) Gecko/*]
Parent=Mozilla 1.8

[Mozilla/5.0 (Macintosh; ?; *Mac OS X*; *rv:1.8*) Gecko/*]
Parent=Mozilla 1.8
Platform=MacOSX

[Mozilla/5.0 (Windows; ?; Win 9x 4.90; *rv:1.8*) Gecko/*]
Parent=Mozilla 1.8
Platform=WinME
Win32=true

[Mozilla/5.0 (Windows; ?; Win3.1; *rv:1.8*) Gecko/*]
Parent=Mozilla 1.8
Win32=true

[Mozilla/5.0 (Windows; ?; Win3.11; *rv:1.8*) Gecko/*]
Parent=Mozilla 1.8
Platform=Win31
Win16=true
Win32=true

[Mozilla/5.0 (Windows; ?; Win95; *rv:1.8*) Gecko/*]
Parent=Mozilla 1.8
Platform=Win95
Win32=true

[Mozilla/5.0 (Windows; ?; Win98; *rv:1.8*) Gecko/*]
Parent=Mozilla 1.8
Platform=Win98
Win32=true

[Mozilla/5.0 (Windows; ?; Windows NT 5.0; *rv:1.8*) Gecko/*]
Parent=Mozilla 1.8
Platform=Win2000
Win32=true

[Mozilla/5.0 (Windows; ?; Windows NT 5.1; *rv:1.8*) Gecko/*]
Parent=Mozilla 1.8
Platform=WinXP
Win32=true

[Mozilla/5.0 (Windows; ?; Windows NT 5.2; *rv:1.8*) Gecko/*]
Parent=Mozilla 1.8
Platform=Win2003
Win32=true

[Mozilla/5.0 (Windows; ?; WinNT4.0; *rv:1.8*) Gecko/*]
Parent=Mozilla 1.8
Platform=WinNT
Win32=true

[Mozilla/5.0 (X11; *FreeBSD*; *rv:1.8*) Gecko/*]
Parent=Mozilla 1.8
Platform=FreeBSD

[Mozilla/5.0 (X11; *Linux*; *rv:1.8*) Gecko/*]
Parent=Mozilla 1.8
Platform=Linux

[Mozilla/5.0 (X11; *OpenBSD*; *rv:1.8*) Gecko/*]
Parent=Mozilla 1.8
Platform=OpenBSD

[Mozilla/5.0 (X11; *SunOS*; *rv:1.8*) Gecko/*]
Parent=Mozilla 1.8
Platform=SunOS

;;;;;;;;;;;;;;;;;;;;;;;;;;;;;;;;;;;;;;;; Mozilla 1.9

[Mozilla 1.9]
Parent=DefaultProperties
Browser=Mozilla
Version=1.9
MajorVer=1
MinorVer=9
Alpha=true
Frames=true
IFrames=true
Tables=true
Cookies=true
JavaApplets=true
JavaScript=true
CssVersion=2
supportsCSS=true

[Mozilla/5.0 (*rv:1.9*) Gecko/*]
Parent=Mozilla 1.9

[Mozilla/5.0 (Macintosh; ?; *Mac OS X*; *rv:1.9*) Gecko/*]
Parent=Mozilla 1.9
Platform=MacOSX

[Mozilla/5.0 (Windows; ?; Win 9x 4.90; *rv:1.9*) Gecko/*]
Parent=Mozilla 1.9
Platform=WinME
Win32=true

[Mozilla/5.0 (Windows; ?; Win3.1; *rv:1.9*) Gecko/*]
Parent=Mozilla 1.9
Win32=true

[Mozilla/5.0 (Windows; ?; Win3.11; *rv:1.9*) Gecko/*]
Parent=Mozilla 1.9
Platform=Win31
Win16=true
Win32=true

[Mozilla/5.0 (Windows; ?; Win95; *rv:1.9*) Gecko/*]
Parent=Mozilla 1.9
Platform=Win95
Win32=true

[Mozilla/5.0 (Windows; ?; Win98; *rv:1.9*) Gecko/*]
Parent=Mozilla 1.9
Platform=Win98
Win32=true

[Mozilla/5.0 (Windows; ?; Windows NT 5.0; *rv:1.9*) Gecko/*]
Parent=Mozilla 1.9
Platform=Win2000
Win32=true

[Mozilla/5.0 (Windows; ?; Windows NT 5.1; *rv:1.9*) Gecko/*]
Parent=Mozilla 1.9
Platform=WinXP
Win32=true

[Mozilla/5.0 (Windows; ?; Windows NT 5.2; *rv:1.9*) Gecko/*]
Parent=Mozilla 1.9
Platform=Win2003
Win32=true

[Mozilla/5.0 (Windows; ?; WinNT4.0; *rv:1.9*) Gecko/*]
Parent=Mozilla 1.9
Platform=WinNT
Win32=true

[Mozilla/5.0 (X11; *FreeBSD*; *rv:1.9*) Gecko/*]
Parent=Mozilla 1.9
Platform=FreeBSD

[Mozilla/5.0 (X11; *Linux*; *rv:1.9*) Gecko/*]
Parent=Mozilla 1.9
Platform=Linux

[Mozilla/5.0 (X11; *OpenBSD*; *rv:1.9*) Gecko/*]
Parent=Mozilla 1.9
Platform=OpenBSD

[Mozilla/5.0 (X11; *SunOS*; *rv:1.9*) Gecko/*]
Parent=Mozilla 1.9
Platform=SunOS

;;;;;;;;;;;;;;;;;;;;;;;;;;;;;;;;;;;;;;;; IE Mac

[IE Mac]
Parent=DefaultProperties
Browser=IE
Platform=MacPPC
Frames=true
IFrames=true
Tables=true
Cookies=true
BackgroundSounds=true
CDF=true
JavaApplets=true
JavaScript=true
CssVersion=1
supportsCSS=true

[Mozilla/?.? (compatible; MSIE 4.0*; *Mac_PowerPC*]
Parent=IE Mac
Version=4.0
MajorVer=4
MinorVer=0

[Mozilla/?.? (compatible; MSIE 4.5*; *Mac_PowerPC*]
Parent=IE Mac
Version=4.5
MajorVer=4
MinorVer=5

[Mozilla/?.? (compatible; MSIE 5.0*; *Mac_PowerPC*]
Parent=IE Mac
Version=5.0
MajorVer=5
MinorVer=0

[Mozilla/?.? (compatible; MSIE 5.1*; *Mac_PowerPC*]
Parent=IE Mac
Version=5.1
MajorVer=5
MinorVer=1

[Mozilla/?.? (compatible; MSIE 5.2*; *Mac_PowerPC*]
Parent=IE Mac
Version=5.2
MajorVer=5
MinorVer=2

;;;;;;;;;;;;;;;;;;;;;;;;;;;;;;;;;;;;;;;; AOL 9.0/IE 5.5

[AOL 9.0/IE 5.5]
Parent=DefaultProperties
Browser=AOL
Version=5.5
MajorVer=5
MinorVer=5
Win32=true
Frames=true
IFrames=true
Tables=true
Cookies=true
BackgroundSounds=true
CDF=true
VBScript=true
JavaApplets=true
JavaScript=true
ActiveXControls=true
CssVersion=2
supportsCSS=true
AOL=true
aolVersion=9.0
ecmascriptversion=1.3
w3cdomversion=1.0

[Mozilla/?.* (?compatible; *MSIE 5.5; *AOL 9.0*)*]
Parent=AOL 9.0/IE 5.5

[Mozilla/4.0 (compatible; MSIE 5.5; *AOL 9.0; *Win 9x 4.90*)*]
Parent=AOL 9.0/IE 5.5
Platform=WinME

[Mozilla/4.0 (compatible; MSIE 5.5; *AOL 9.0; *Windows 95*)*]
Parent=AOL 9.0/IE 5.5
Platform=Win95

[Mozilla/4.0 (compatible; MSIE 5.5; *AOL 9.0; *Windows 98*)*]
Parent=AOL 9.0/IE 5.5
Platform=Win98

[Mozilla/4.0 (compatible; MSIE 5.5; *AOL 9.0; *Windows 98*.NET CLR 1*)*]
Parent=AOL 9.0/IE 5.5

[Mozilla/4.0 (compatible; MSIE 5.5; *AOL 9.0; *Windows 98*.NET CLR 1*.NET CLR 2*)*]
Parent=AOL 9.0/IE 5.5

[Mozilla/4.0 (compatible; MSIE 5.5; *AOL 9.0; *Windows 98*.NET CLR 2*)*]
Parent=AOL 9.0/IE 5.5
CssVersion=2
supportsCSS=true

[Mozilla/4.0 (compatible; MSIE 5.5; *AOL 9.0; *Windows 98*.NET CLR 2*.NET CLR 1*)*]
Parent=AOL 9.0/IE 5.5

[Mozilla/4.0 (compatible; MSIE 5.5; *AOL 9.0; *Windows 98; Win 9x 4.90*)*]
Parent=AOL 9.0/IE 5.5
Platform=WinME

[Mozilla/4.0 (compatible; MSIE 5.5; *AOL 9.0; *Windows 98; Win 9x 4.90*.NET CLR 1*)*]
Parent=AOL 9.0/IE 5.5
Platform=WinME

[Mozilla/4.0 (compatible; MSIE 5.5; *AOL 9.0; *Windows 98; Win 9x 4.90*.NET CLR 1*.NET CLR 2*)*]
Parent=AOL 9.0/IE 5.5
Platform=WinME

[Mozilla/4.0 (compatible; MSIE 5.5; *AOL 9.0; *Windows 98; Win 9x 4.90*.NET CLR 2*)*]
Parent=AOL 9.0/IE 5.5
Platform=WinME

[Mozilla/4.0 (compatible; MSIE 5.5; *AOL 9.0; *Windows 98; Win 9x 4.90*.NET CLR 2*.NET CLR 1*)*]
Parent=AOL 9.0/IE 5.5
Platform=WinME

[Mozilla/4.0 (compatible; MSIE 5.5; *AOL 9.0; *Windows NT 4.0*)*]
Parent=AOL 9.0/IE 5.5
Platform=WinNT

[Mozilla/4.0 (compatible; MSIE 5.5; *AOL 9.0; *Windows NT 5.0*)*]
Parent=AOL 9.0/IE 5.5
Platform=Win2000

[Mozilla/4.0 (compatible; MSIE 5.5; *AOL 9.0; *Windows NT 5.0*.NET CLR 1*)*]
Parent=AOL 9.0/IE 5.5
Platform=Win2000

[Mozilla/4.0 (compatible; MSIE 5.5; *AOL 9.0; *Windows NT 5.0*.NET CLR 1*.NET CLR 2*)*]
Parent=AOL 9.0/IE 5.5
Platform=Win2000

[Mozilla/4.0 (compatible; MSIE 5.5; *AOL 9.0; *Windows NT 5.0*.NET CLR 2*)*]
Parent=AOL 9.0/IE 5.5
Platform=Win2000

[Mozilla/4.0 (compatible; MSIE 5.5; *AOL 9.0; *Windows NT 5.0*.NET CLR 2*.NET CLR 1*)*]
Parent=AOL 9.0/IE 5.5
Platform=Win2000

[Mozilla/4.0 (compatible; MSIE 5.5; *AOL 9.0; *Windows NT 5.01*)*]
Parent=AOL 9.0/IE 5.5
Platform=Win2000

[Mozilla/4.0 (compatible; MSIE 5.5; *AOL 9.0; *Windows NT 5.01*.NET CLR 1*)*]
Parent=AOL 9.0/IE 5.5
Platform=Win2000

[Mozilla/4.0 (compatible; MSIE 5.5; *AOL 9.0; *Windows NT 5.01*.NET CLR 1*.NET CLR 2*)*]
Parent=AOL 9.0/IE 5.5
Platform=Win2000

[Mozilla/4.0 (compatible; MSIE 5.5; *AOL 9.0; *Windows NT 5.01*.NET CLR 2*)*]
Parent=AOL 9.0/IE 5.5
Platform=Win2000

[Mozilla/4.0 (compatible; MSIE 5.5; *AOL 9.0; *Windows NT 5.01*.NET CLR 2*.NET CLR 1*)*]
Parent=AOL 9.0/IE 5.5
Platform=Win2000

[Mozilla/4.0 (compatible; MSIE 5.5; *AOL 9.0; *Windows NT 5.1*)*]
Parent=AOL 9.0/IE 5.5
Platform=WinXP

[Mozilla/4.0 (compatible; MSIE 5.5; *AOL 9.0; *Windows NT 5.1*.NET CLR 1*)*]
Parent=AOL 9.0/IE 5.5
Platform=WinXP

[Mozilla/4.0 (compatible; MSIE 5.5; *AOL 9.0; *Windows NT 5.1*.NET CLR 1*.NET CLR 2*)*]
Parent=AOL 9.0/IE 5.5
Platform=WinXP

[Mozilla/4.0 (compatible; MSIE 5.5; *AOL 9.0; *Windows NT 5.1*.NET CLR 2*)*]
Parent=AOL 9.0/IE 5.5
Platform=WinXP

[Mozilla/4.0 (compatible; MSIE 5.5; *AOL 9.0; *Windows NT 5.1*.NET CLR 2*.NET CLR 1*)*]
Parent=AOL 9.0/IE 5.5
Platform=WinXP

[Mozilla/4.0 (compatible; MSIE 5.5; *AOL 9.0; *Windows NT 5.2*)*]
Parent=AOL 9.0/IE 5.5
Platform=Win2003

[Mozilla/4.0 (compatible; MSIE 5.5; *AOL 9.0; *Windows NT 5.2*.NET CLR 1*)*]
Parent=AOL 9.0/IE 5.5
Platform=Win2003

[Mozilla/4.0 (compatible; MSIE 5.5; *AOL 9.0; *Windows NT 5.2*.NET CLR 1*.NET CLR 2*)*]
Parent=AOL 9.0/IE 5.5
Platform=Win2003

[Mozilla/4.0 (compatible; MSIE 5.5; *AOL 9.0; *Windows NT 5.2*.NET CLR 2*)*]
Parent=AOL 9.0/IE 5.5
Platform=Win2003

[Mozilla/4.0 (compatible; MSIE 5.5; *AOL 9.0; *Windows NT 5.2*.NET CLR 2*.NET CLR 1*)*]
Parent=AOL 9.0/IE 5.5
Platform=Win2003

[Mozilla/4.0 (compatible; MSIE 5.5; *AOL 9.0; *Windows NT 6.0*)*]
Parent=AOL 9.0/IE 5.5
Platform=WinVista

[Mozilla/4.0 (compatible; MSIE 5.5; *AOL 9.0; *Windows NT 6.0*.NET CLR 1*)*]
Parent=AOL 9.0/IE 5.5
Platform=WinVista

[Mozilla/4.0 (compatible; MSIE 5.5; *AOL 9.0; *Windows NT 6.0*.NET CLR 1*.NET CLR 2*)*]
Parent=AOL 9.0/IE 5.5
Platform=WinVista

[Mozilla/4.0 (compatible; MSIE 5.5; *AOL 9.0; *Windows NT 6.0*.NET CLR 2*)*]
Parent=AOL 9.0/IE 5.5
Platform=WinVista

[Mozilla/4.0 (compatible; MSIE 5.5; *AOL 9.0; *Windows NT 6.0*.NET CLR 2*.NET CLR 1*)*]
Parent=AOL 9.0/IE 5.5
Platform=WinVista

;;;;;;;;;;;;;;;;;;;;;;;;;;;;;;;;;;;;;;;; AOL 9.0/IE 6.0

[AOL 9.0/IE 6.0]
Parent=DefaultProperties
Browser=AOL
Version=6.0
MajorVer=6
Win32=true
Frames=true
IFrames=true
Tables=true
Cookies=true
BackgroundSounds=true
CDF=true
VBScript=true
JavaApplets=true
JavaScript=true
ActiveXControls=true
CssVersion=2
supportsCSS=true
AOL=true
aolVersion=9.0
ecmascriptversion=1.3
w3cdomversion=1.0

[Mozilla/?.* (?compatible; *MSIE 6.0; *AOL 9.0*)*]
Parent=AOL 9.0/IE 6.0

[Mozilla/4.0 (compatible; MSIE 6.0; *AOL 9.0; *Win 9x 4.90*)*]
Parent=AOL 9.0/IE 6.0
Platform=WinME

[Mozilla/4.0 (compatible; MSIE 6.0; *AOL 9.0; *Windows 95*)*]
Parent=AOL 9.0/IE 6.0
Platform=Win95

[Mozilla/4.0 (compatible; MSIE 6.0; *AOL 9.0; *Windows 98*)*]
Parent=AOL 9.0/IE 6.0
Platform=Win98

[Mozilla/4.0 (compatible; MSIE 6.0; *AOL 9.0; *Windows 98*.NET CLR 1*)*]
Parent=AOL 9.0/IE 6.0

[Mozilla/4.0 (compatible; MSIE 6.0; *AOL 9.0; *Windows 98*.NET CLR 1*.NET CLR 2*)*]
Parent=AOL 9.0/IE 6.0

[Mozilla/4.0 (compatible; MSIE 6.0; *AOL 9.0; *Windows 98*.NET CLR 2*)*]
Parent=AOL 9.0/IE 6.0
CssVersion=2
supportsCSS=true

[Mozilla/4.0 (compatible; MSIE 6.0; *AOL 9.0; *Windows 98*.NET CLR 2*.NET CLR 1*)*]
Parent=AOL 9.0/IE 6.0

[Mozilla/4.0 (compatible; MSIE 6.0; *AOL 9.0; *Windows 98; Win 9x 4.90*)*]
Parent=AOL 9.0/IE 6.0
Platform=WinME

[Mozilla/4.0 (compatible; MSIE 6.0; *AOL 9.0; *Windows 98; Win 9x 4.90*.NET CLR 1*)*]
Parent=AOL 9.0/IE 6.0
Platform=WinME

[Mozilla/4.0 (compatible; MSIE 6.0; *AOL 9.0; *Windows 98; Win 9x 4.90*.NET CLR 1*.NET CLR 2*)*]
Parent=AOL 9.0/IE 6.0
Platform=WinME

[Mozilla/4.0 (compatible; MSIE 6.0; *AOL 9.0; *Windows 98; Win 9x 4.90*.NET CLR 2*)*]
Parent=AOL 9.0/IE 6.0
Platform=WinME

[Mozilla/4.0 (compatible; MSIE 6.0; *AOL 9.0; *Windows 98; Win 9x 4.90*.NET CLR 2*.NET CLR 1*)*]
Parent=AOL 9.0/IE 6.0
Platform=WinME

[Mozilla/4.0 (compatible; MSIE 6.0; *AOL 9.0; *Windows NT 4.0*)*]
Parent=AOL 9.0/IE 6.0
Platform=WinNT

[Mozilla/4.0 (compatible; MSIE 6.0; *AOL 9.0; *Windows NT 5.0*)*]
Parent=AOL 9.0/IE 6.0
Platform=Win2000

[Mozilla/4.0 (compatible; MSIE 6.0; *AOL 9.0; *Windows NT 5.0*.NET CLR 1*)*]
Parent=AOL 9.0/IE 6.0
Platform=Win2000

[Mozilla/4.0 (compatible; MSIE 6.0; *AOL 9.0; *Windows NT 5.0*.NET CLR 1*.NET CLR 2*)*]
Parent=AOL 9.0/IE 6.0
Platform=Win2000

[Mozilla/4.0 (compatible; MSIE 6.0; *AOL 9.0; *Windows NT 5.0*.NET CLR 2*)*]
Parent=AOL 9.0/IE 6.0
Platform=Win2000

[Mozilla/4.0 (compatible; MSIE 6.0; *AOL 9.0; *Windows NT 5.0*.NET CLR 2*.NET CLR 1*)*]
Parent=AOL 9.0/IE 6.0
Platform=Win2000

[Mozilla/4.0 (compatible; MSIE 6.0; *AOL 9.0; *Windows NT 5.01*)*]
Parent=AOL 9.0/IE 6.0
Platform=Win2000

[Mozilla/4.0 (compatible; MSIE 6.0; *AOL 9.0; *Windows NT 5.01*.NET CLR 1*)*]
Parent=AOL 9.0/IE 6.0
Platform=Win2000

[Mozilla/4.0 (compatible; MSIE 6.0; *AOL 9.0; *Windows NT 5.01*.NET CLR 1*.NET CLR 2*)*]
Parent=AOL 9.0/IE 6.0
Platform=Win2000

[Mozilla/4.0 (compatible; MSIE 6.0; *AOL 9.0; *Windows NT 5.01*.NET CLR 2*)*]
Parent=AOL 9.0/IE 6.0
Platform=Win2000

[Mozilla/4.0 (compatible; MSIE 6.0; *AOL 9.0; *Windows NT 5.01*.NET CLR 2*.NET CLR 1*)*]
Parent=AOL 9.0/IE 6.0
Platform=Win2000

[Mozilla/4.0 (compatible; MSIE 6.0; *AOL 9.0; *Windows NT 5.1*)*]
Parent=AOL 9.0/IE 6.0
Platform=WinXP

[Mozilla/4.0 (compatible; MSIE 6.0; *AOL 9.0; *Windows NT 5.1*.NET CLR 1*)*]
Parent=AOL 9.0/IE 6.0
Platform=WinXP

[Mozilla/4.0 (compatible; MSIE 6.0; *AOL 9.0; *Windows NT 5.1*.NET CLR 1*.NET CLR 2*)*]
Parent=AOL 9.0/IE 6.0
Platform=WinXP

[Mozilla/4.0 (compatible; MSIE 6.0; *AOL 9.0; *Windows NT 5.1*.NET CLR 2*)*]
Parent=AOL 9.0/IE 6.0
Platform=WinXP

[Mozilla/4.0 (compatible; MSIE 6.0; *AOL 9.0; *Windows NT 5.1*.NET CLR 2*.NET CLR 1*)*]
Parent=AOL 9.0/IE 6.0
Platform=WinXP

[Mozilla/4.0 (compatible; MSIE 6.0; *AOL 9.0; *Windows NT 5.2*)*]
Parent=AOL 9.0/IE 6.0
Platform=Win2003

[Mozilla/4.0 (compatible; MSIE 6.0; *AOL 9.0; *Windows NT 5.2*.NET CLR 1*)*]
Parent=AOL 9.0/IE 6.0
Platform=Win2003

[Mozilla/4.0 (compatible; MSIE 6.0; *AOL 9.0; *Windows NT 5.2*.NET CLR 1*.NET CLR 2*)*]
Parent=AOL 9.0/IE 6.0
Platform=Win2003

[Mozilla/4.0 (compatible; MSIE 6.0; *AOL 9.0; *Windows NT 5.2*.NET CLR 2*)*]
Parent=AOL 9.0/IE 6.0
Platform=Win2003

[Mozilla/4.0 (compatible; MSIE 6.0; *AOL 9.0; *Windows NT 5.2*.NET CLR 2*.NET CLR 1*)*]
Parent=AOL 9.0/IE 6.0
Platform=Win2003

[Mozilla/4.0 (compatible; MSIE 6.0; *AOL 9.0; *Windows NT 6.0*)*]
Parent=AOL 9.0/IE 6.0
Platform=WinVista

[Mozilla/4.0 (compatible; MSIE 6.0; *AOL 9.0; *Windows NT 6.0*.NET CLR 1*)*]
Parent=AOL 9.0/IE 6.0
Platform=WinVista

[Mozilla/4.0 (compatible; MSIE 6.0; *AOL 9.0; *Windows NT 6.0*.NET CLR 1*.NET CLR 2*)*]
Parent=AOL 9.0/IE 6.0
Platform=WinVista

[Mozilla/4.0 (compatible; MSIE 6.0; *AOL 9.0; *Windows NT 6.0*.NET CLR 2*)*]
Parent=AOL 9.0/IE 6.0
Platform=WinVista

[Mozilla/4.0 (compatible; MSIE 6.0; *AOL 9.0; *Windows NT 6.0*.NET CLR 2*.NET CLR 1*)*]
Parent=AOL 9.0/IE 6.0
Platform=WinVista

;;;;;;;;;;;;;;;;;;;;;;;;;;;;;;;;;;;;;;;; AOL 9.0/IE 7.0

[AOL 9.0/IE 7.0]
Parent=DefaultProperties
Browser=AOL
Version=7.0
MajorVer=7
Win32=true
Frames=true
IFrames=true
Tables=true
Cookies=true
BackgroundSounds=true
CDF=true
VBScript=true
JavaApplets=true
JavaScript=true
ActiveXControls=true
CssVersion=2
supportsCSS=true
AOL=true
aolVersion=9.0

[Mozilla/?.* (?compatible; *MSIE 7.0; *AOL 9.0*)*]
Parent=AOL 9.0/IE 7.0

[Mozilla/4.0 (compatible; MSIE 7.0; *AOL 9.0; *Win 9x 4.90*)*]
Parent=AOL 9.0/IE 7.0
Platform=WinME

[Mozilla/4.0 (compatible; MSIE 7.0; *AOL 9.0; *Windows 95*)*]
Parent=AOL 9.0/IE 7.0
Platform=Win95

[Mozilla/4.0 (compatible; MSIE 7.0; *AOL 9.0; *Windows 98*)*]
Parent=AOL 9.0/IE 7.0
Platform=Win98

[Mozilla/4.0 (compatible; MSIE 7.0; *AOL 9.0; *Windows 98*.NET CLR 1*)*]
Parent=AOL 9.0/IE 7.0

[Mozilla/4.0 (compatible; MSIE 7.0; *AOL 9.0; *Windows 98*.NET CLR 1*.NET CLR 2*)*]
Parent=AOL 9.0/IE 7.0

[Mozilla/4.0 (compatible; MSIE 7.0; *AOL 9.0; *Windows 98*.NET CLR 2*)*]
Parent=AOL 9.0/IE 7.0
CssVersion=2
supportsCSS=true

[Mozilla/4.0 (compatible; MSIE 7.0; *AOL 9.0; *Windows 98*.NET CLR 2*.NET CLR 1*)*]
Parent=AOL 9.0/IE 7.0

[Mozilla/4.0 (compatible; MSIE 7.0; *AOL 9.0; *Windows 98; Win 9x 4.90*)*]
Parent=AOL 9.0/IE 7.0
Platform=WinME

[Mozilla/4.0 (compatible; MSIE 7.0; *AOL 9.0; *Windows 98; Win 9x 4.90*.NET CLR 1*)*]
Parent=AOL 9.0/IE 7.0
Platform=WinME

[Mozilla/4.0 (compatible; MSIE 7.0; *AOL 9.0; *Windows 98; Win 9x 4.90*.NET CLR 1*.NET CLR 2*)*]
Parent=AOL 9.0/IE 7.0
Platform=WinME

[Mozilla/4.0 (compatible; MSIE 7.0; *AOL 9.0; *Windows 98; Win 9x 4.90*.NET CLR 2*)*]
Parent=AOL 9.0/IE 7.0
Platform=WinME

[Mozilla/4.0 (compatible; MSIE 7.0; *AOL 9.0; *Windows 98; Win 9x 4.90*.NET CLR 2*.NET CLR 1*)*]
Parent=AOL 9.0/IE 7.0
Platform=WinME

[Mozilla/4.0 (compatible; MSIE 7.0; *AOL 9.0; *Windows NT 4.0*)*]
Parent=AOL 9.0/IE 7.0
Platform=WinNT

[Mozilla/4.0 (compatible; MSIE 7.0; *AOL 9.0; *Windows NT 5.0*)*]
Parent=AOL 9.0/IE 7.0
Platform=Win2000

[Mozilla/4.0 (compatible; MSIE 7.0; *AOL 9.0; *Windows NT 5.0*.NET CLR 1*)*]
Parent=AOL 9.0/IE 7.0
Platform=Win2000

[Mozilla/4.0 (compatible; MSIE 7.0; *AOL 9.0; *Windows NT 5.0*.NET CLR 1*.NET CLR 2*)*]
Parent=AOL 9.0/IE 7.0
Platform=Win2000

[Mozilla/4.0 (compatible; MSIE 7.0; *AOL 9.0; *Windows NT 5.0*.NET CLR 2*)*]
Parent=AOL 9.0/IE 7.0
Platform=Win2000

[Mozilla/4.0 (compatible; MSIE 7.0; *AOL 9.0; *Windows NT 5.0*.NET CLR 2*.NET CLR 1*)*]
Parent=AOL 9.0/IE 7.0
Platform=Win2000

[Mozilla/4.0 (compatible; MSIE 7.0; *AOL 9.0; *Windows NT 5.01*)*]
Parent=AOL 9.0/IE 7.0
Platform=Win2000

[Mozilla/4.0 (compatible; MSIE 7.0; *AOL 9.0; *Windows NT 5.01*.NET CLR 1*)*]
Parent=AOL 9.0/IE 7.0
Platform=Win2000

[Mozilla/4.0 (compatible; MSIE 7.0; *AOL 9.0; *Windows NT 5.01*.NET CLR 1*.NET CLR 2*)*]
Parent=AOL 9.0/IE 7.0
Platform=Win2000

[Mozilla/4.0 (compatible; MSIE 7.0; *AOL 9.0; *Windows NT 5.01*.NET CLR 2*)*]
Parent=AOL 9.0/IE 7.0
Platform=Win2000

[Mozilla/4.0 (compatible; MSIE 7.0; *AOL 9.0; *Windows NT 5.01*.NET CLR 2*.NET CLR 1*)*]
Parent=AOL 9.0/IE 7.0
Platform=Win2000

[Mozilla/4.0 (compatible; MSIE 7.0; *AOL 9.0; *Windows NT 5.1*)*]
Parent=AOL 9.0/IE 7.0
Platform=WinXP

[Mozilla/4.0 (compatible; MSIE 7.0; *AOL 9.0; *Windows NT 5.1*.NET CLR 1*)*]
Parent=AOL 9.0/IE 7.0
Platform=WinXP

[Mozilla/4.0 (compatible; MSIE 7.0; *AOL 9.0; *Windows NT 5.1*.NET CLR 1*.NET CLR 2*)*]
Parent=AOL 9.0/IE 7.0
Platform=WinXP

[Mozilla/4.0 (compatible; MSIE 7.0; *AOL 9.0; *Windows NT 5.1*.NET CLR 2*)*]
Parent=AOL 9.0/IE 7.0
Platform=WinXP

[Mozilla/4.0 (compatible; MSIE 7.0; *AOL 9.0; *Windows NT 5.1*.NET CLR 2*.NET CLR 1*)*]
Parent=AOL 9.0/IE 7.0
Platform=WinXP

[Mozilla/4.0 (compatible; MSIE 7.0; *AOL 9.0; *Windows NT 5.2*)*]
Parent=AOL 9.0/IE 7.0
Platform=Win2003

[Mozilla/4.0 (compatible; MSIE 7.0; *AOL 9.0; *Windows NT 5.2*.NET CLR 1*)*]
Parent=AOL 9.0/IE 7.0
Platform=Win2003

[Mozilla/4.0 (compatible; MSIE 7.0; *AOL 9.0; *Windows NT 5.2*.NET CLR 1*.NET CLR 2*)*]
Parent=AOL 9.0/IE 7.0
Platform=Win2003

[Mozilla/4.0 (compatible; MSIE 7.0; *AOL 9.0; *Windows NT 5.2*.NET CLR 2*)*]
Parent=AOL 9.0/IE 7.0
Platform=Win2003

[Mozilla/4.0 (compatible; MSIE 7.0; *AOL 9.0; *Windows NT 5.2*.NET CLR 2*.NET CLR 1*)*]
Parent=AOL 9.0/IE 7.0
Platform=Win2003

[Mozilla/4.0 (compatible; MSIE 7.0; *AOL 9.0; *Windows NT 6.0*)*]
Parent=AOL 9.0/IE 7.0
Platform=WinVista

[Mozilla/4.0 (compatible; MSIE 7.0; *AOL 9.0; *Windows NT 6.0*.NET CLR 1*)*]
Parent=AOL 9.0/IE 7.0
Platform=WinVista

[Mozilla/4.0 (compatible; MSIE 7.0; *AOL 9.0; *Windows NT 6.0*.NET CLR 1*.NET CLR 2*)*]
Parent=AOL 9.0/IE 7.0
Platform=WinVista

[Mozilla/4.0 (compatible; MSIE 7.0; *AOL 9.0; *Windows NT 6.0*.NET CLR 2*)*]
Parent=AOL 9.0/IE 7.0
Platform=WinVista

[Mozilla/4.0 (compatible; MSIE 7.0; *AOL 9.0; *Windows NT 6.0*.NET CLR 2*.NET CLR 1*)*]
Parent=AOL 9.0/IE 7.0
Platform=WinVista

;;;;;;;;;;;;;;;;;;;;;;;;;;;;;;;;;;;;;;;; Avant Browser

[Avant Browser]
Parent=DefaultProperties
Browser=Avant Browser
Frames=true
IFrames=true
Tables=true
Cookies=true
BackgroundSounds=true
CDF=true
VBScript=true
JavaApplets=true
JavaScript=true
ActiveXControls=true
CssVersion=2
supportsCSS=true

[Advanced Browser (http://www.avantbrowser.com)]
Parent=Avant Browser

[Avant Browser*]
Parent=Avant Browser

[Avant Browser/*]
Parent=Avant Browser

;;;;;;;;;;;;;;;;;;;;;;;;;;;;;;;;;;;;;;;; IE 4.01

[IE 4.01]
Parent=DefaultProperties
Browser=IE
Version=4.01
MajorVer=4
MinorVer=01
Win32=true
Frames=true
IFrames=true
Tables=true
Cookies=true
BackgroundSounds=true
CDF=true
VBScript=true
JavaApplets=true
JavaScript=true
ActiveXControls=true
CssVersion=2
supportsCSS=true

[Mozilla/?.* (?compatible; *MSIE 4.01*)*]
Parent=IE 4.01

[Mozilla/4.0 (compatible; MSIE 4.01; *Windows 95*)*]
Parent=IE 4.01
Platform=Win95

[Mozilla/4.0 (compatible; MSIE 4.01; *Windows 98*)*]
Parent=IE 4.01
Platform=Win98

[Mozilla/4.0 (compatible; MSIE 4.01; *Windows 98; Win 9x 4.90;*)*]
Parent=IE 4.01
Platform=WinME

[Mozilla/4.0 (compatible; MSIE 4.01; *Windows NT 4.0*)*]
Parent=IE 4.01
Platform=WinNT

[Mozilla/4.0 (compatible; MSIE 4.01; *Windows NT 5.0*)*]
Parent=IE 4.01
Platform=Win2000

[Mozilla/4.0 (compatible; MSIE 4.01; *Windows NT 5.01*)*]
Parent=IE 4.01
Platform=Win2000

[Mozilla/4.0 (compatible; MSIE 4.01; Windows NT)]
Parent=IE 4.01
Platform=WinNT

;;;;;;;;;;;;;;;;;;;;;;;;;;;;;;;;;;;;;;;; IE 5.0

[IE 5.0]
Parent=DefaultProperties
Browser=IE
Version=5.0
MajorVer=5
Win32=true
Frames=true
IFrames=true
Tables=true
Cookies=true
BackgroundSounds=true
CDF=true
VBScript=true
JavaApplets=true
JavaScript=true
ActiveXControls=true
CssVersion=2
supportsCSS=true

[Mozilla/?.* (?compatible; *MSIE 5.0*)*]
Parent=IE 5.0

[Mozilla/4.0 (compatible; MSIE 5.0; *Windows 95*)*]
Parent=IE 5.0
Platform=Win95

[Mozilla/4.0 (compatible; MSIE 5.0; *Windows 98*)*]
Parent=IE 5.0
Platform=Win98

[Mozilla/4.0 (compatible; MSIE 5.0; *Windows 98; Win 9x 4.90;*)*]
Parent=IE 5.0
Platform=WinME

[Mozilla/4.0 (compatible; MSIE 5.0; *Windows NT 4.0*)*]
Parent=IE 5.0
Platform=WinNT

[Mozilla/4.0 (compatible; MSIE 5.0; *Windows NT 5.0*)*]
Parent=IE 5.0
Platform=Win2000

[Mozilla/4.0 (compatible; MSIE 5.0; *Windows NT 5.01*)*]
Parent=IE 5.0
Platform=Win2000

;;;;;;;;;;;;;;;;;;;;;;;;;;;;;;;;;;;;;;;; IE 5.01

[IE 5.01]
Parent=DefaultProperties
Browser=IE
Version=5.01
MajorVer=5
MinorVer=01
Win32=true
Frames=true
IFrames=true
Tables=true
Cookies=true
BackgroundSounds=true
CDF=true
VBScript=true
JavaApplets=true
JavaScript=true
ActiveXControls=true
CssVersion=2
supportsCSS=true

[Mozilla/?.* (?compatible; *MSIE 5.01*)*]
Parent=IE 5.01

[Mozilla/4.0 (compatible; MSIE 5.01; *Windows 95*)*]
Parent=IE 5.01
Platform=Win95

[Mozilla/4.0 (compatible; MSIE 5.01; *Windows 98*)*]
Parent=IE 5.01
Platform=Win98

[Mozilla/4.0 (compatible; MSIE 5.01; *Windows 98; Win 9x 4.90;*)*]
Parent=IE 5.01
Platform=WinME

[Mozilla/4.0 (compatible; MSIE 5.01; *Windows NT 4.0*)*]
Parent=IE 5.01
Platform=WinNT

[Mozilla/4.0 (compatible; MSIE 5.01; *Windows NT 5.0*)*]
Parent=IE 5.01
Platform=Win2000

[Mozilla/4.0 (compatible; MSIE 5.01; *Windows NT 5.01*)*]
Parent=IE 5.01
Platform=Win2000

;;;;;;;;;;;;;;;;;;;;;;;;;;;;;;;;;;;;;;;; IE 5.5

[IE 5.5]
Parent=DefaultProperties
Browser=IE
Version=5.5
MajorVer=5
MinorVer=5
Win32=true
Frames=true
IFrames=true
Tables=true
Cookies=true
BackgroundSounds=true
CDF=true
VBScript=true
JavaApplets=true
JavaScript=true
ActiveXControls=true
CssVersion=2
supportsCSS=true
ecmascriptversion=1.2
w3cdomversion=1.0

[Mozilla/?.* (?compatible; *MSIE 5.5*)*]
Parent=IE 5.5

[Mozilla/4.0 (compatible; MSIE 5.5; *Windows 95*)*]
Parent=IE 5.5
Platform=Win95

[Mozilla/4.0 (compatible; MSIE 5.5; *Windows 98*)*]
Parent=IE 5.5
Platform=Win98

[Mozilla/4.0 (compatible; MSIE 5.5; *Windows 98; Win 9x 4.90*)*]
Parent=IE 5.5
Platform=WinME

[Mozilla/4.0 (compatible; MSIE 5.5; *Windows NT 4.0*)*]
Parent=IE 5.5
Platform=WinNT

[Mozilla/4.0 (compatible; MSIE 5.5; *Windows NT 5.0*)*]
Parent=IE 5.5
Platform=Win2000

[Mozilla/4.0 (compatible; MSIE 5.5; *Windows NT 5.01*)*]
Parent=IE 5.5
Platform=Win2000

[Mozilla/4.0 (compatible; MSIE 5.5; *Windows NT 5.1*)*]
Parent=IE 5.5
Platform=WinXP

[Mozilla/4.0 (compatible; MSIE 5.5; *Windows NT 5.2*)*]
Parent=IE 5.5
Platform=Win2003

;;;;;;;;;;;;;;;;;;;;;;;;;;;;;;;;;;;;;;;; IE 6.0

[IE 6.0]
Parent=DefaultProperties
Browser=IE
Version=6.0
MajorVer=6
Win32=true
Frames=true
IFrames=true
Tables=true
Cookies=true
BackgroundSounds=true
CDF=true
VBScript=true
JavaApplets=true
JavaScript=true
ActiveXControls=true
CssVersion=2
supportsCSS=true
ecmascriptversion=1.2
w3cdomversion=1.0
msdomversion=6.0

[Mozilla/?.* (?compatible; *MSIE 6.0*)*]
Parent=IE 6.0

[Mozilla/4.0 (compatible; MSIE 6.0; *Windows 95*)*]
Parent=IE 6.0
Platform=Win95

[Mozilla/4.0 (compatible; MSIE 6.0; *Windows 98*)*]
Parent=IE 6.0
Platform=Win98

[Mozilla/4.0 (compatible; MSIE 6.0; *Windows 98; Win 9x 4.90*)*]
Parent=IE 6.0
Platform=WinME

[Mozilla/4.0 (compatible; MSIE 6.0; *Windows NT 4.0*)*]
Parent=IE 6.0
Platform=WinNT

[Mozilla/4.0 (compatible; MSIE 6.0; *Windows NT 5.0*)*]
Parent=IE 6.0
Platform=Win2000

[Mozilla/4.0 (compatible; MSIE 6.0; *Windows NT 5.01*)*]
Parent=IE 6.0
Platform=Win2000

[Mozilla/4.0 (compatible; MSIE 6.0; *Windows NT 5.1*)*]
Parent=IE 6.0
Platform=WinXP

[Mozilla/4.0 (compatible; MSIE 6.0; *Windows NT 5.2*)*]
Parent=IE 6.0
Platform=Win2003

[Mozilla/4.0 (compatible; MSIE 6.0; *Windows NT 5.2;*Win64;*)*]
Parent=IE 6.0
Platform=WinXP
Win32=false
Win64=true

[Mozilla/4.0 (compatible; MSIE 6.0; *Windows NT 5.2;*WOW64;*)*]
Parent=IE 6.0
Platform=WinXP

[Mozilla/4.0 (compatible; MSIE 6.0; *Windows NT 6.0*)*]
Parent=IE 6.0
Platform=WinVista

;;;;;;;;;;;;;;;;;;;;;;;;;;;;;;;;;;;;;;;; IE 7.0

[IE 7.0]
Parent=DefaultProperties
Browser=IE
Version=7.0
MajorVer=7
Win32=true
Frames=true
IFrames=true
Tables=true
Cookies=true
BackgroundSounds=true
CDF=true
VBScript=true
JavaApplets=true
JavaScript=true
ActiveXControls=true
CssVersion=2
supportsCSS=true
ecmascriptversion=1.2
msdomversion=7.0
w3cdomversion=1.0

[Mozilla/?.* (?compatible; *MSIE 7.0*)*]
Parent=IE 7.0

[Mozilla/4.0 (compatible; MSIE 7.0; *Windows 98*)*]
Parent=IE 7.0
Platform=Win98

[Mozilla/4.0 (compatible; MSIE 7.0; *Windows 98; Win 9x 4.90;*)*]
Parent=IE 7.0
Platform=WinME

[Mozilla/4.0 (compatible; MSIE 7.0; *Windows NT 4.0*)*]
Parent=IE 7.0
Platform=WinNT

[Mozilla/4.0 (compatible; MSIE 7.0; *Windows NT 5.0*)*]
Parent=IE 7.0
Platform=Win2000

[Mozilla/4.0 (compatible; MSIE 7.0; *Windows NT 5.01*)*]
Parent=IE 7.0
Platform=Win2000

[Mozilla/4.0 (compatible; MSIE 7.0; *Windows NT 5.1*)*]
Parent=IE 7.0
Platform=WinXP

[Mozilla/4.0 (compatible; MSIE 7.0; *Windows NT 5.2*)*]
Parent=IE 7.0
Platform=Win2003

[Mozilla/4.0 (compatible; MSIE 7.0; *Windows NT 5.2;*Win64;*)*]
Parent=IE 7.0
Platform=WinXP
Win32=false
Win64=true

[Mozilla/4.0 (compatible; MSIE 7.0; *Windows NT 5.2;*WOW64;*)*]
Parent=IE 7.0
Platform=WinXP

[Mozilla/4.0 (compatible; MSIE 7.0; *Windows NT 6.0*)*]
Parent=IE 7.0
Platform=WinVista

[Mozilla/4.0 (compatible; MSIE 7.0; *Windows NT 6.1*)*]
Parent=IE 7.0
Platform=Win7

[Mozilla/4.0 (compatible; MSIE 7.0; Windows NT 6.1; WOW64; Trident/4.0; *)*]
Parent=IE 7.0
Platform=Win7

;;;;;;;;;;;;;;;;;;;;;;;;;;;;;;;;;;;;;;;; IE 8.0

[IE 8.0]
Parent=DefaultProperties
Browser=IE
Version=8.0
MajorVer=8
Win32=true
Frames=true
IFrames=true
Tables=true
Cookies=true
BackgroundSounds=true
CDF=true
VBScript=true
JavaApplets=true
JavaScript=true
ActiveXControls=true
CssVersion=3
supportsCSS=true
ecmascriptversion=1.2
msdomversion=8.0
w3cdomversion=1.0

[Mozilla/4.0 (compatible; MSIE 7.0; Windows NT 6.0; Trident/4.0*)*]
Parent=IE 8.0
Platform=WinVista

[Mozilla/4.0 (compatible; MSIE 8.0; Win32*)*]
Parent=IE 8.0
Platform=Win32

[Mozilla/4.0 (compatible; MSIE 8.0; Windows NT 5.0*)*]
Parent=IE 8.0
Platform=Win2000

[Mozilla/4.0 (compatible; MSIE 8.0; Windows NT 5.1*)*]
Parent=IE 8.0
Platform=WinXP

[Mozilla/4.0 (compatible; MSIE 8.0; Windows NT 5.2*)*]
Parent=IE 8.0
Platform=Win2003

[Mozilla/4.0 (compatible; MSIE 8.0; Windows NT 6.0*)*]
Parent=IE 8.0
Platform=WinVista

[Mozilla/4.0 (compatible; MSIE 8.0; Windows NT 6.0; Trident/4.0*)*]
Parent=IE 8.0
Platform=WinVista

[Mozilla/4.0 (compatible; MSIE 8.0; Windows NT 6.0; Win64; x64; Trident/4.0*)*]
Parent=IE 8.0
Platform=WinVista
Win32=false
Win64=true

[Mozilla/4.0 (compatible; MSIE 8.0; Windows NT 6.0; WOW64; Trident/4.0*)*]
Parent=IE 8.0
Platform=WinVista
Win64=false

[Mozilla/4.0 (compatible; MSIE 8.0; Windows NT 6.1*)*]
Parent=IE 8.0
Platform=Win7

[Mozilla/4.0 (compatible; MSIE 8.0; Windows NT 6.1; Trident/4.0*)*]
Parent=IE 8.0
Platform=Win7

[Mozilla/4.0 (compatible; MSIE 8.0; Windows NT 6.1; Win64; x64; Trident/4.0*)*]
Parent=IE 8.0
Platform=Win7
Win32=false
Win64=true

[Mozilla/4.0 (compatible; MSIE 8.0; Windows NT 6.1; WOW64; Trident/4.0*)*]
Parent=IE 8.0
Platform=Win7
Win64=false

[Mozilla/4.0 (compatible; MSIE 8.0; Windows NT 7.0; Trident/4.0*)*]
Parent=IE 8.0
Platform=Win7

;;;;;;;;;;;;;;;;;;;;;;;;;;;;;;;;;;;;;;;; Default Browser

[*]
Browser=Default Browser
Version=0
MajorVer=0
MinorVer=0
Platform=unknown
Alpha=false
Beta=false
Win16=false
Win32=false
Win64=false
Frames=true
IFrames=false
Tables=true
Cookies=false
BackgroundSounds=false
CDF=false
VBScript=false
JavaApplets=false
JavaScript=false
ActiveXControls=false
Stripper=false
isBanned=false
isMobileDevice=false
isSyndicationReader=false
Crawler=false
CssVersion=0
supportsCSS=false
AOL=false
aolVersion=0
AuthenticodeUpdate=0
CSS=0
WAP=false
netCLR=false
ClrVersion=0
ECMAScriptVersion=0.0
W3CDOMVersion=0.0
