# Supplementary material for: Mechanical strain determines the site-specific localization of inflammation and tissue damage in arthritis
Source: Nat Commun. 2018 Nov 5;9:4613. doi: 10.1038/s41467-018-06933-4 (PMC6218475; doi:10.1038/s41467-018-06933-4)
Supplement: Supplementary file 5 — Supplementary Software 1 [file 41467_2018_6933_MOESM5_ESM.zip › muizenvoet_v5/muizenvoet_X86_64_resolution_Data/Mono/etc/mono/config]

<configuration>
	<dllmap dll="i:cygwin1.dll" target="libc.dylib" os="!windows" />
	<dllmap dll="libc" target="libc.dylib" os="!windows"/>
	<dllmap dll="intl" target="libintl.dylib" os="!windows"/>
	<dllmap dll="intl" name="bind_textdomain_codeset" target="libc.dylib" os="solaris"/>
	<dllmap dll="libintl" name="bind_textdomain_codeset" target="libc.dylib" os="solaris"/>
	<dllmap dll="libintl" target="libintl.dylib" os="!windows"/>
	<dllmap dll="i:libxslt.dll" target="libxslt.dylib" os="!windows"/>
	<dllmap dll="i:odbc32.dll" target="libodbc.dylib" os="!windows"/>
	<dllmap dll="i:odbc32.dll" target="libiodbc.dylib" os="osx"/>
	<dllmap dll="oci" target="libclntsh.dylib" os="!windows"/>
	<dllmap dll="db2cli" target="libdb2_36.dylib" os="!windows"/>
	<dllmap dll="MonoPosixHelper" target="libMonoPosixHelper.dylib" os="!windows" />
	<dllmap dll="i:msvcrt" target="libc.dylib" os="!windows"/>
	<dllmap dll="i:msvcrt.dll" target="libc.dylib" os="!windows"/>
	<dllmap dll="sqlite" target="libsqlite.0.dylib" os="!windows"/>
	<dllmap dll="sqlite3" target="libsqlite3.0.dylib" os="!windows"/>
	<dllmap dll="libX11" target="libX11.dylib" os="!windows" />
	<dllmap dll="libcairo-2.dll" target="libcairo.so.2" os="!windows"/>
	<dllmap dll="libcups" target="libcups.so.2" os="!windows"/>
	<dllmap dll="i:kernel32.dll">
		<dllentry dll="__Internal" name="CopyMemory" target="mono_win32_compat_CopyMemory"/>
		<dllentry dll="__Internal" name="FillMemory" target="mono_win32_compat_FillMemory"/>
		<dllentry dll="__Internal" name="MoveMemory" target="mono_win32_compat_MoveMemory"/>
		<dllentry dll="__Internal" name="ZeroMemory" target="mono_win32_compat_ZeroMemory"/>
	</dllmap>
</configuration>
