# Supplementary material for: Mechanical strain determines the site-specific localization of inflammation and tissue damage in arthritis
Source: Nat Commun. 2018 Nov 5;9:4613. doi: 10.1038/s41467-018-06933-4 (PMC6218475; doi:10.1038/s41467-018-06933-4)
Supplement: Supplementary file 5 — Supplementary Software 1 [file 41467_2018_6933_MOESM5_ESM.zip › muizenvoet_v5/muizenvoet_X86_64_resolution_Data/output_log.txt]

Initialize engine version: 5.6.0f3 (497a0f351392)
GfxDevice: creating device client; threaded=1
Direct3D:
    Version:  Direct3D 11.0 [level 11.0]
    Renderer: NVIDIA GeForce GTX 1070 (ID=0x1b81)
    Vendor:   NVIDIA
    VRAM:     8085 MB
    Driver:   21.21.13.7866
Begin MonoManager ReloadAssembly
Platform assembly: D:\Dropbox (Bigpixel)\Medisch_muizenvoet\Muizenvoet_App\Medisch_Muizenvoet\muizenvoet_v4\muizenvoet_X86_64_resolution_Data\Managed\UnityEngine.dll (this message is harmless)
Loading D:\Dropbox (Bigpixel)\Medisch_muizenvoet\Muizenvoet_App\Medisch_Muizenvoet\muizenvoet_v4\muizenvoet_X86_64_resolution_Data\Managed\UnityEngine.dll into Unity Child Domain
Platform assembly: D:\Dropbox (Bigpixel)\Medisch_muizenvoet\Muizenvoet_App\Medisch_Muizenvoet\muizenvoet_v4\muizenvoet_X86_64_resolution_Data\Managed\Assembly-CSharp-firstpass.dll (this message is harmless)
Loading D:\Dropbox (Bigpixel)\Medisch_muizenvoet\Muizenvoet_App\Medisch_Muizenvoet\muizenvoet_v4\muizenvoet_X86_64_resolution_Data\Managed\Assembly-CSharp-firstpass.dll into Unity Child Domain
Platform assembly: D:\Dropbox (Bigpixel)\Medisch_muizenvoet\Muizenvoet_App\Medisch_Muizenvoet\muizenvoet_v4\muizenvoet_X86_64_resolution_Data\Managed\Assembly-CSharp.dll (this message is harmless)
Loading D:\Dropbox (Bigpixel)\Medisch_muizenvoet\Muizenvoet_App\Medisch_Muizenvoet\muizenvoet_v4\muizenvoet_X86_64_resolution_Data\Managed\Assembly-CSharp.dll into Unity Child Domain
Platform assembly: D:\Dropbox (Bigpixel)\Medisch_muizenvoet\Muizenvoet_App\Medisch_Muizenvoet\muizenvoet_v4\muizenvoet_X86_64_resolution_Data\Managed\Assembly-UnityScript.dll (this message is harmless)
Loading D:\Dropbox (Bigpixel)\Medisch_muizenvoet\Muizenvoet_App\Medisch_Muizenvoet\muizenvoet_v4\muizenvoet_X86_64_resolution_Data\Managed\Assembly-UnityScript.dll into Unity Child Domain
Platform assembly: D:\Dropbox (Bigpixel)\Medisch_muizenvoet\Muizenvoet_App\Medisch_Muizenvoet\muizenvoet_v4\muizenvoet_X86_64_resolution_Data\Managed\UnityEngine.UI.dll (this message is harmless)
Loading D:\Dropbox (Bigpixel)\Medisch_muizenvoet\Muizenvoet_App\Medisch_Muizenvoet\muizenvoet_v4\muizenvoet_X86_64_resolution_Data\Managed\UnityEngine.UI.dll into Unity Child Domain
Platform assembly: D:\Dropbox (Bigpixel)\Medisch_muizenvoet\Muizenvoet_App\Medisch_Muizenvoet\muizenvoet_v4\muizenvoet_X86_64_resolution_Data\Managed\UnityEngine.Networking.dll (this message is harmless)
Loading D:\Dropbox (Bigpixel)\Medisch_muizenvoet\Muizenvoet_App\Medisch_Muizenvoet\muizenvoet_v4\muizenvoet_X86_64_resolution_Data\Managed\UnityEngine.Networking.dll into Unity Child Domain
- Completed reload, in  0.198 seconds
Platform assembly: D:\Dropbox (Bigpixel)\Medisch_muizenvoet\Muizenvoet_App\Medisch_Muizenvoet\muizenvoet_v4\muizenvoet_X86_64_resolution_Data\Managed\System.Core.dll (this message is harmless)
Platform assembly: D:\Dropbox (Bigpixel)\Medisch_muizenvoet\Muizenvoet_App\Medisch_Muizenvoet\muizenvoet_v4\muizenvoet_X86_64_resolution_Data\Managed\System.dll (this message is harmless)
desktop: 1920x1080 60Hz; virtual: 3840x1080 at 0,0
<RI> Initializing input.

<RI> Input initialized.

<RI> Initialized touch support.

UnloadTime: 3.881650 ms
Setting up 4 worker threads for Enlighten.
  Thread -> id: 2374 -> priority: 1 
  Thread -> id: 2554 -> priority: 1 
  Thread -> id: 2490 -> priority: 1 
  Thread -> id: 1de0 -> priority: 1 
